# Supplementary material for: Global incidence of prostate cancer in developing and developed countries with changing age structures
Source: PLoS One. 2019 Oct 24;14(10):e0221775. doi: 10.1371/journal.pone.0221775 (PMC6812812; doi:10.1371/journal.pone.0221775)
Supplement: S1 File — (CSV) [file pone.0221775.s001.csv]

REGISTRY	ETHNIC_GROUP	YEAR	SEX	CANCER	TOTAL	N0_4	N5_9	N10_14	N15_19	N20_24	N25_29	N30_34	N35_39	N40_44	N45_49	N50_54	N55_59	N60_64	N65_69	N70_74	N75_79	N80_84	N85	N_unk
3602	99	1983	1	1	9009	47	19	29	47	97	82	130	187	225	362	612	987	1289	1430	1455	1130	573	306	2
3602	99	1983	1	2	434	0	1	0	1	5	4	7	8	24	31	59	80	75	59	43	14	16	7	0
3602	99	1983	1	3	129	0	0	0	0	0	0	1	0	0	4	8	22	21	23	17	17	10	6	0
3602	99	1983	1	4	410	0	0	0	0	1	0	6	4	11	17	28	42	56	67	66	59	32	21	0
3602	99	1983	1	5	803	0	0	0	0	2	2	4	13	20	34	52	93	125	141	134	104	53	26	0
3602	99	1983	1	6	486	0	0	0	1	3	1	5	6	14	31	35	64	80	75	72	53	28	18	0
3602	99	1983	1	7	41	0	0	0	0	0	0	0	1	2	0	5	7	11	6	3	2	2	2	0
3602	99	1983	1	8	55	0	0	0	0	0	0	1	2	2	1	3	3	7	10	9	10	3	4	0
3602	99	1983	1	9	234	0	0	0	0	1	0	0	2	6	3	11	26	41	40	40	43	17	4	0
3602	99	1983	1	10	164	0	0	0	0	0	0	0	1	5	7	20	31	36	28	21	11	3	1	0
3602	99	1983	1	11	1756	0	0	0	1	0	0	2	12	21	57	133	212	294	333	342	220	93	36	0
3602	99	1983	1	12	41	0	2	5	8	3	1	2	1	2	1	4	2	5	2	1	0	1	1	0
3602	99	1983	1	13	675	0	0	2	10	19	29	37	47	48	54	83	65	84	85	47	39	14	10	2
3602	99	1983	1	14	0	0	0	0	0	0	0	0	0	0	0	0	0	0	0	0	0	0	0	0
3602	99	1983	1	15	0	0	0	0	0	0	0	0	0	0	0	0	0	0	0	0	0	0	0	0
3602	99	1983	1	16	0	0	0	0	0	0	0	0	0	0	0	0	0	0	0	0	0	0	0	0
3602	99	1983	1	17	0	0	0	0	0	0	0	0	0	0	0	0	0	0	0	0	0	0	0	0
3602	99	1983	1	18	1220	0	0	0	0	0	0	0	0	1	3	15	59	117	212	287	292	141	93	0
3602	99	1983	1	19	105	1	0	0	4	15	19	21	20	12	5	3	0	2	2	0	0	0	1	0
3602	99	1983	1	20	234	3	0	0	0	0	0	5	4	7	11	20	35	38	28	36	30	12	5	0
3602	99	1983	1	21	566	0	0	0	0	1	1	3	11	8	27	35	49	72	103	103	64	56	33	0
3602	99	1983	1	22	34	1	1	0	1	0	0	0	3	1	1	2	5	5	5	4	3	2	0	0
3602	99	1983	1	23	191	9	3	4	6	10	3	5	12	7	16	15	25	26	23	18	7	2	0	0
3602	99	1983	1	24	32	0	0	0	1	5	3	3	1	3	2	0	6	1	2	2	3	0	0	0
3602	99	1983	1	25	301	3	3	5	3	2	5	5	15	5	15	25	40	40	44	34	34	16	7	0
3602	99	1983	1	26	75	0	0	3	2	19	6	7	6	4	3	11	4	3	2	2	2	1	0	0
3602	99	1983	1	27	85	0	0	0	0	0	1	0	1	2	5	4	11	19	14	11	8	7	2	0
3602	99	1983	1	28	289	21	5	7	8	7	4	5	7	6	9	10	27	25	39	52	26	22	9	0
3602	99	1983	2	1	7850	33	14	17	34	84	127	230	294	399	511	596	776	964	965	965	782	582	477	0
3602	99	1983	2	2	154	0	0	0	0	0	0	1	3	6	7	18	23	30	21	21	10	5	9	0
3602	99	1983	2	3	92	0	0	0	0	0	0	0	0	0	0	4	6	9	15	18	12	14	14	0
3602	99	1983	2	4	246	0	0	0	0	1	2	2	3	5	6	7	15	24	35	30	44	36	36	0
3602	99	1983	2	5	863	0	0	0	0	1	0	7	11	25	32	52	81	96	113	135	121	101	88	0
3602	99	1983	2	6	390	0	0	0	0	2	1	3	4	9	23	25	38	49	53	60	54	38	31	0
3602	99	1983	2	7	11	0	0	0	0	0	0	0	0	0	0	1	1	1	3	2	0	2	1	0
3602	99	1983	2	8	92	0	0	0	0	0	0	1	0	1	5	6	9	8	19	13	6	8	16	0
3602	99	1983	2	9	192	0	0	0	0	0	0	1	2	1	1	13	10	22	31	30	38	21	22	0
3602	99	1983	2	10	19	0	0	0	0	0	0	0	0	0	1	0	3	6	2	3	2	1	1	0
3602	99	1983	2	11	453	0	0	0	0	0	1	1	7	8	23	38	56	83	72	79	51	19	15	0
3602	99	1983	2	12	24	0	1	4	2	3	3	0	1	0	2	0	0	1	1	2	2	2	0	0
3602	99	1983	2	13	698	0	0	2	15	32	55	70	62	60	71	54	51	56	61	42	39	16	12	0
3602	99	1983	2	14	1801	0	0	0	0	3	11	55	98	148	211	176	192	206	194	205	127	98	77	0
3602	99	1983	2	15	335	0	0	0	0	5	16	36	36	40	28	26	26	42	33	16	13	15	3	0
3602	99	1983	2	16	281	0	0	0	0	0	1	1	7	6	9	37	49	48	40	34	25	12	12	0
3602	99	1983	2	17	299	0	0	0	4	4	5	6	12	17	16	35	38	42	41	28	26	16	9	0
3602	99	1983	2	18	0	0	0	0	0	0	0	0	0	0	0	0	0	0	0	0	0	0	0	0
3602	99	1983	2	19	0	0	0	0	0	0	0	0	0	0	0	0	0	0	0	0	0	0	0	0
3602	99	1983	2	20	167	4	1	1	0	0	0	0	4	1	6	12	28	33	26	23	14	7	7	0
3602	99	1983	2	21	194	0	0	0	0	0	0	1	1	2	10	9	20	28	25	31	22	25	20	0
3602	99	1983	2	22	35	5	0	0	0	1	2	0	1	2	3	0	5	7	2	4	1	1	1	0
3602	99	1983	2	23	142	6	2	1	4	4	5	5	7	13	7	7	17	24	11	13	12	3	1	0
3602	99	1983	2	24	123	0	1	0	2	8	10	17	11	13	8	11	11	7	10	4	5	4	1	0
3602	99	1983	2	25	252	1	1	1	3	1	1	2	6	10	13	17	19	27	29	42	31	29	19	0
3602	99	1983	2	26	39	0	0	1	2	7	3	3	6	1	0	1	2	0	4	4	3	2	0	0
3602	99	1983	2	27	106	0	0	0	0	0	0	0	0	3	5	9	8	20	16	13	13	10	9	0
3602	99	1983	2	28	208	11	8	6	1	5	5	2	5	4	7	7	16	21	24	25	23	27	11	0
3602	99	1984	1	1	9258	39	22	16	49	78	101	130	181	208	377	608	988	1406	1493	1457	1103	652	348	2
3602	99	1984	1	2	456	0	0	0	1	2	3	4	9	9	29	51	78	90	77	53	26	15	9	0
3602	99	1984	1	3	119	0	0	0	0	0	0	0	1	0	2	8	13	28	19	21	15	10	2	0
3602	99	1984	1	4	376	0	0	0	0	0	1	1	7	2	12	18	36	61	49	79	55	37	18	0
3602	99	1984	1	5	852	0	0	0	0	1	1	6	13	16	40	49	84	121	147	151	117	61	45	0
3602	99	1984	1	6	522	0	0	0	0	0	0	3	13	10	26	41	77	90	102	71	47	19	23	0
3602	99	1984	1	7	48	0	0	0	0	0	2	3	0	2	0	3	8	7	7	7	4	2	3	0
3602	99	1984	1	8	57	0	0	0	0	0	1	0	1	2	3	3	10	10	7	5	8	3	4	0
3602	99	1984	1	9	237	0	0	0	0	0	0	0	1	2	6	12	26	43	40	44	29	23	11	0
3602	99	1984	1	10	192	0	0	0	0	0	0	1	1	2	9	23	33	35	39	22	15	7	5	0
3602	99	1984	1	11	1794	0	0	0	0	0	1	7	7	19	56	124	210	333	335	305	234	125	38	0
3602	99	1984	1	12	25	0	2	1	6	3	2	3	1	1	1	1	0	0	2	0	1	1	0	0
3602	99	1984	1	13	742	0	0	1	14	20	30	30	43	51	58	85	78	86	99	74	42	22	7	2
3602	99	1984	1	14	0	0	0	0	0	0	0	0	0	0	0	0	0	0	0	0	0	0	0	0
3602	99	1984	1	15	0	0	0	0	0	0	0	0	0	0	0	0	0	0	0	0	0	0	0	0
3602	99	1984	1	16	0	0	0	0	0	0	0	0	0	0	0	0	0	0	0	0	0	0	0	0
3602	99	1984	1	17	0	0	0	0	0	0	0	0	0	0	0	0	0	0	0	0	0	0	0	0
3602	99	1984	1	18	1171	0	0	0	0	1	0	0	0	0	7	22	53	117	224	271	237	149	90	0
3602	99	1984	1	19	112	2	0	0	7	16	24	18	10	19	8	1	1	2	1	1	2	0	0	0
3602	99	1984	1	20	253	4	1	0	0	0	1	2	6	6	18	24	32	40	36	35	29	10	9	0
3602	99	1984	1	21	540	0	1	0	0	2	0	5	6	11	21	34	56	89	90	93	63	50	19	0
3602	99	1984	1	22	23	2	0	0	1	0	0	2	3	1	0	3	1	4	2	1	2	0	1	0
3602	99	1984	1	23	207	6	5	5	5	5	11	8	5	6	12	13	30	32	27	21	6	9	1	0
3602	99	1984	1	24	39	0	0	0	1	2	2	6	1	4	8	2	2	3	0	2	4	2	0	0
3602	99	1984	1	25	275	3	2	0	3	4	5	10	12	12	15	21	33	37	29	40	26	16	7	0
3602	99	1984	1	26	70	0	1	2	4	9	8	10	4	3	4	2	4	9	2	4	3	1	0	0
3602	99	1984	1	27	113	0	0	0	0	0	1	0	3	0	5	8	12	13	19	20	20	7	5	0
3602	99	1984	1	28	296	17	9	5	7	8	3	5	12	6	12	17	20	34	39	37	29	19	17	0
3602	99	1984	2	1	8072	43	18	19	39	65	132	218	304	391	451	598	824	1010	989	1082	811	608	468	2
3602	99	1984	2	2	163	0	0	0	1	1	1	3	2	5	9	20	19	20	18	26	19	9	10	0
3602	99	1984	2	3	95	0	0	0	0	0	0	0	0	0	0	2	12	15	16	25	10	9	6	0
3602	99	1984	2	4	241	0	0	0	0	0	1	2	4	3	6	6	16	27	33	37	39	32	35	0
3602	99	1984	2	5	833	0	0	0	0	0	2	7	10	26	29	50	75	99	112	125	111	117	70	0
3602	99	1984	2	6	406	0	0	0	0	0	1	3	6	7	15	31	31	52	55	65	60	45	35	0
3602	99	1984	2	7	17	0	0	0	0	0	0	1	0	0	0	1	0	0	5	3	5	2	0	0
3602	99	1984	2	8	99	0	0	0	0	0	0	0	0	1	0	3	8	8	12	20	18	13	16	0
3602	99	1984	2	9	207	0	0	0	0	0	0	0	2	3	4	8	10	24	36	36	34	28	22	0
3602	99	1984	2	10	15	0	0	0	0	0	0	0	0	0	1	4	3	2	2	1	1	1	0	0
3602	99	1984	2	11	459	0	0	0	1	0	1	3	4	11	16	36	57	75	79	82	55	27	12	0
3602	99	1984	2	12	21	1	2	2	3	1	2	0	0	3	2	0	1	0	2	1	0	1	0	0
3602	99	1984	2	13	711	1	0	1	10	31	37	75	69	52	52	66	77	64	54	45	29	26	20	2
3602	99	1984	2	14	1925	0	0	0	1	3	19	50	104	163	180	188	229	249	210	217	144	94	74	0
3602	99	1984	2	15	342	0	0	0	1	3	22	26	39	43	25	23	28	37	31	24	23	9	8	0
3602	99	1984	2	16	302	0	0	0	0	0	1	0	10	6	15	27	55	55	46	39	23	11	14	0
3602	99	1984	2	17	292	0	0	1	4	3	4	7	10	10	33	30	26	50	32	32	27	13	10	0
3602	99	1984	2	18	0	0	0	0	0	0	0	0	0	0	0	0	0	0	0	0	0	0	0	0
3602	99	1984	2	19	0	0	0	0	0	0	0	0	0	0	0	0	0	0	0	0	0	0	0	0
3602	99	1984	2	20	181	2	0	0	0	0	0	0	3	3	9	12	24	33	30	31	18	12	4	0
3602	99	1984	2	21	216	0	0	0	0	0	2	1	1	4	2	13	22	28	33	42	28	22	18	0
3602	99	1984	2	22	16	2	1	0	0	1	2	0	1	1	0	0	1	0	4	1	1	1	0	0
3602	99	1984	2	23	152	10	5	6	4	4	7	6	5	9	7	10	6	22	11	16	16	6	2	0
3602	99	1984	2	24	95	0	0	1	1	6	14	7	7	12	10	7	9	2	4	6	3	3	3	0
3602	99	1984	2	25	299	2	0	1	2	2	2	8	7	9	17	17	32	46	43	40	34	28	9	0
3602	99	1984	2	26	56	0	0	2	2	7	7	5	4	2	0	2	6	2	6	2	3	3	3	0
3602	99	1984	2	27	96	0	0	0	0	0	0	0	0	2	1	3	9	6	17	27	16	5	10	0
3602	99	1984	2	28	204	16	9	3	6	2	3	4	9	5	3	8	15	15	17	31	17	17	24	0
3602	99	1985	1	1	9768	43	21	24	37	75	111	163	177	251	378	636	992	1461	1497	1603	1205	713	374	7
3602	99	1985	1	2	466	0	0	0	1	5	7	9	13	17	39	46	78	76	62	58	36	11	8	0
3602	99	1985	1	3	117	0	0	0	0	0	0	1	2	2	3	11	7	23	21	18	16	10	3	0
3602	99	1985	1	4	410	0	0	0	0	0	3	2	8	9	16	27	39	56	62	73	50	37	28	0
3602	99	1985	1	5	953	0	0	0	0	0	3	8	12	26	48	66	96	144	149	185	109	67	40	0
3602	99	1985	1	6	547	0	0	0	0	2	2	2	2	10	24	50	79	110	85	69	55	34	23	0
3602	99	1985	1	7	54	1	0	0	1	1	2	0	1	0	4	6	4	12	10	6	4	2	0	0
3602	99	1985	1	8	69	0	0	0	0	0	0	1	1	2	2	3	6	12	12	10	12	3	5	0
3602	99	1985	1	9	229	0	0	0	0	0	0	0	4	5	7	16	19	38	34	38	34	22	12	0
3602	99	1985	1	10	166	0	0	0	0	0	0	0	0	4	8	16	34	37	22	20	13	7	5	0
3602	99	1985	1	11	1722	0	0	0	0	1	1	3	5	19	51	115	210	335	304	309	219	108	42	0
3602	99	1985	1	12	30	0	1	2	3	4	3	2	1	1	2	1	1	4	1	2	2	0	0	0
3602	99	1985	1	13	790	0	0	0	9	19	35	43	45	48	45	80	97	104	85	87	56	18	14	5
3602	99	1985	1	14	0	0	0	0	0	0	0	0	0	0	0	0	0	0	0	0	0	0	0	0
3602	99	1985	1	15	0	0	0	0	0	0	0	0	0	0	0	0	0	0	0	0	0	0	0	0
3602	99	1985	1	16	0	0	0	0	0	0	0	0	0	0	0	0	0	0	0	0	0	0	0	0
3602	99	1985	1	17	0	0	0	0	0	0	0	0	0	0	0	0	0	0	0	0	0	0	0	0
3602	99	1985	1	18	1385	0	0	0	0	0	0	0	1	1	4	16	57	167	250	306	282	204	97	0
3602	99	1985	1	19	105	2	2	0	1	14	16	28	20	5	6	5	2	0	1	2	0	1	0	0
3602	99	1985	1	20	242	2	1	0	0	0	0	1	2	9	10	25	35	40	46	33	19	14	5	0
3602	99	1985	1	21	620	0	0	1	0	0	1	9	13	17	9	33	53	94	93	114	90	58	35	0
3602	99	1985	1	22	30	1	0	0	0	0	1	1	2	2	1	2	5	4	4	2	3	2	0	0
3602	99	1985	1	23	184	8	3	6	3	5	6	6	7	4	18	16	23	23	25	19	9	3	0	0
3602	99	1985	1	24	42	0	0	0	1	0	5	10	3	3	3	7	0	5	4	0	1	0	0	0
3602	99	1985	1	25	352	2	3	3	2	7	7	16	13	15	24	22	31	36	50	51	45	18	7	0
3602	99	1985	1	26	69	0	2	2	5	9	11	8	6	5	4	1	5	2	5	0	3	1	0	0
3602	99	1985	1	27	128	0	0	0	0	0	0	0	1	2	10	5	16	17	21	22	17	6	11	0
3602	99	1985	1	28	298	22	7	10	7	6	2	4	4	9	7	19	22	37	31	50	38	15	8	0
3602	99	1985	2	1	8408	32	13	17	36	82	125	207	343	435	499	615	866	1018	1030	1082	884	620	500	4
3602	99	1985	2	2	164	0	0	0	2	1	1	2	2	4	7	11	26	28	25	16	14	12	13	0
3602	99	1985	2	3	112	0	0	0	0	0	0	0	1	1	1	4	12	13	13	25	16	12	14	0
3602	99	1985	2	4	219	0	0	0	0	0	0	1	2	7	9	9	11	23	15	28	34	42	38	0
3602	99	1985	2	5	935	0	0	0	0	2	0	7	11	22	51	66	87	111	108	141	130	101	98	0
3602	99	1985	2	6	429	0	0	0	0	1	0	0	5	7	33	27	45	53	61	76	54	37	30	0
3602	99	1985	2	7	31	2	0	1	0	0	2	1	2	0	0	2	1	2	5	4	4	4	1	0
3602	99	1985	2	8	94	0	0	0	0	0	0	0	1	0	3	6	9	8	13	17	18	8	11	0
3602	99	1985	2	9	198	0	0	0	0	0	0	0	0	1	1	6	19	19	27	34	32	31	28	0
3602	99	1985	2	10	18	0	0	0	0	1	0	0	1	0	2	1	4	3	2	0	3	0	1	0
3602	99	1985	2	11	505	0	0	0	2	0	1	1	8	15	17	31	70	75	95	86	61	26	17	0
3602	99	1985	2	12	24	0	1	2	2	1	1	3	1	2	3	1	0	4	0	1	1	0	1	0
3602	99	1985	2	13	739	0	0	0	7	44	46	72	79	60	44	72	58	57	72	58	34	14	19	3
3602	99	1985	2	14	1975	0	0	1	0	2	13	50	111	166	187	187	225	258	228	207	156	103	81	0
3602	99	1985	2	15	339	0	0	0	0	3	25	27	48	44	21	29	35	26	25	18	14	10	14	0
3602	99	1985	2	16	307	0	0	0	1	0	2	2	4	9	25	28	52	57	43	47	17	12	8	0
3602	99	1985	2	17	311	0	0	2	3	3	2	10	9	15	23	26	32	57	34	38	33	15	9	0
3602	99	1985	2	18	0	0	0	0	0	0	0	0	0	0	0	0	0	0	0	0	0	0	0	0
3602	99	1985	2	19	0	0	0	0	0	0	0	0	0	0	0	0	0	0	0	0	0	0	0	0
3602	99	1985	2	20	215	4	0	1	0	0	0	0	3	8	7	9	27	39	38	35	18	20	6	0
3602	99	1985	2	21	203	0	0	1	0	0	0	0	2	5	4	10	17	28	25	32	39	20	20	0
3602	99	1985	2	22	14	3	0	0	0	0	0	1	0	1	2	0	5	1	1	0	0	0	0	0
3602	99	1985	2	23	137	3	4	1	0	4	5	4	11	8	4	11	12	17	20	23	7	1	2	0
3602	99	1985	2	24	84	0	0	0	3	7	10	7	11	8	5	10	4	3	6	4	2	3	1	0
3602	99	1985	2	25	301	3	0	1	1	3	3	8	11	16	10	23	31	39	35	49	36	24	8	0
3602	99	1985	2	26	45	0	1	0	8	6	6	0	3	1	3	2	1	3	3	1	4	2	1	0
3602	99	1985	2	27	106	0	0	0	0	0	1	0	1	3	2	3	6	11	16	25	16	19	3	0
3602	99	1985	2	28	224	12	6	4	6	0	1	5	5	8	10	6	19	25	33	23	24	28	9	0
3602	99	1986	1	1	10090	52	21	26	51	81	111	137	209	278	341	568	974	1518	1597	1727	1275	754	366	4
3602	99	1986	1	2	489	1	0	1	1	3	4	7	15	21	29	59	92	59	52	71	43	21	10	0
3602	99	1986	1	3	147	0	0	0	0	0	0	0	1	2	4	2	12	32	26	36	14	13	5	0
3602	99	1986	1	4	364	0	0	0	0	1	1	3	2	10	5	17	41	57	48	70	61	35	13	0
3602	99	1986	1	5	969	2	0	0	0	2	6	5	19	20	29	63	108	149	169	164	133	72	28	0
3602	99	1986	1	6	502	0	0	0	0	1	0	1	5	19	28	40	56	87	87	76	47	32	22	1
3602	99	1986	1	7	68	0	0	0	0	2	0	0	1	0	3	5	11	20	11	10	3	2	0	0
3602	99	1986	1	8	66	0	0	0	0	0	0	0	1	1	1	4	7	13	14	10	10	2	3	0
3602	99	1986	1	9	256	0	0	0	0	0	0	4	3	6	8	11	26	42	35	43	38	27	13	0
3602	99	1986	1	10	209	0	0	0	0	1	0	2	0	1	9	23	37	48	39	26	13	9	1	0
3602	99	1986	1	11	1772	2	0	0	1	0	0	2	6	27	46	104	172	314	345	350	241	106	56	0
3602	99	1986	1	12	35	0	5	1	6	2	2	0	1	3	1	1	1	3	3	2	1	1	1	1
3602	99	1986	1	13	881	0	0	2	10	22	34	49	70	73	67	65	98	114	107	78	49	26	16	1
3602	99	1986	1	14	0	0	0	0	0	0	0	0	0	0	0	0	0	0	0	0	0	0	0	0
3602	99	1986	1	15	0	0	0	0	0	0	0	0	0	0	0	0	0	0	0	0	0	0	0	0
3602	99	1986	1	16	0	0	0	0	0	0	0	0	0	0	0	0	0	0	0	0	0	0	0	0
3602	99	1986	1	17	0	0	0	0	0	0	0	0	0	0	0	0	0	0	0	0	0	0	0	0
3602	99	1986	1	18	1526	0	0	0	0	0	0	0	1	2	6	15	75	179	265	368	301	215	99	0
3602	99	1986	1	19	130	0	1	0	9	18	27	21	24	16	7	1	1	3	1	0	0	1	0	0
3602	99	1986	1	20	283	7	2	1	0	0	1	2	3	9	10	14	30	52	49	31	45	20	7	0
3602	99	1986	1	21	540	0	0	0	1	0	3	1	8	10	8	24	38	81	89	118	78	55	25	1
3602	99	1986	1	22	23	2	0	0	0	0	1	0	1	1	1	2	1	5	3	3	2	0	1	0
3602	99	1986	1	23	193	6	2	12	2	7	8	5	9	9	7	14	25	28	22	21	10	5	1	0
3602	99	1986	1	24	43	0	0	0	1	2	2	0	3	5	7	2	6	1	7	2	4	1	0	0
3602	99	1986	1	25	309	3	1	1	3	3	5	3	13	10	20	27	32	48	29	45	39	15	12	0
3602	99	1986	1	26	56	0	2	2	4	4	4	6	2	2	5	3	4	2	6	5	4	1	0	0
3602	99	1986	1	27	115	0	0	0	0	0	0	2	1	2	0	11	11	22	15	24	10	8	9	0
3602	99	1986	1	28	310	20	7	4	3	8	7	7	8	7	10	17	24	34	46	38	31	26	13	0
3602	99	1986	2	1	8780	37	26	23	41	63	122	237	351	470	566	611	807	1093	1112	1131	919	654	514	3
3602	99	1986	2	2	182	1	1	1	2	1	1	6	10	9	11	12	20	28	24	16	19	9	11	0
3602	99	1986	2	3	96	0	0	0	0	0	0	0	1	1	2	5	5	13	10	15	15	16	13	0
3602	99	1986	2	4	247	0	0	0	0	0	5	1	6	4	12	9	16	18	30	39	45	28	34	0
3602	99	1986	2	5	948	0	0	0	0	0	4	8	9	29	34	49	80	125	126	147	142	112	83	0
3602	99	1986	2	6	423	0	0	0	0	0	1	4	6	10	22	32	34	54	73	56	63	41	27	0
3602	99	1986	2	7	30	0	0	0	0	0	0	3	1	0	1	1	4	3	7	2	1	2	5	0
3602	99	1986	2	8	99	0	0	0	0	0	0	0	2	1	5	3	8	10	12	20	15	15	8	0
3602	99	1986	2	9	240	0	0	0	0	0	1	1	0	6	10	10	19	26	32	49	29	26	31	0
3602	99	1986	2	10	22	0	0	0	0	0	1	0	1	0	0	0	3	6	5	3	2	1	0	0
3602	99	1986	2	11	551	1	0	0	0	0	1	4	14	13	30	31	52	100	93	97	56	39	20	0
3602	99	1986	2	12	27	0	0	2	4	1	1	4	0	1	0	1	2	0	3	3	3	2	0	0
3602	99	1986	2	13	747	1	0	3	12	23	34	70	78	69	43	61	67	66	72	66	37	21	23	1
3602	99	1986	2	14	2102	3	0	0	0	2	9	51	104	180	213	205	240	259	222	246	180	94	92	2
3602	99	1986	2	15	371	0	0	0	1	2	20	37	41	41	44	27	28	35	33	24	20	13	5	0
3602	99	1986	2	16	328	1	0	0	0	0	0	5	6	10	20	31	44	47	54	42	34	20	14	0
3602	99	1986	2	17	314	0	1	1	1	3	4	9	14	18	21	23	37	56	34	34	25	16	17	0
3602	99	1986	2	18	0	0	0	0	0	0	0	0	0	0	0	0	0	0	0	0	0	0	0	0
3602	99	1986	2	19	0	0	0	0	0	0	0	0	0	0	0	0	0	0	0	0	0	0	0	0
3602	99	1986	2	20	218	6	2	0	0	0	0	1	2	3	12	13	26	34	49	23	24	14	9	0
3602	99	1986	2	21	221	0	0	0	0	1	0	2	3	8	6	14	24	19	31	47	30	21	15	0
3602	99	1986	2	22	19	1	1	1	0	0	0	0	2	0	3	1	0	1	3	1	1	2	2	0
3602	99	1986	2	23	140	6	13	4	3	1	5	4	8	9	9	7	7	21	20	8	11	4	0	0
3602	99	1986	2	24	112	0	0	0	3	8	9	10	13	10	9	8	11	9	6	4	5	7	0	0
3602	99	1986	2	25	278	2	1	1	3	2	4	4	6	14	13	16	14	42	43	42	36	22	13	0
3602	99	1986	2	26	46	0	0	3	6	8	4	2	1	3	0	4	1	2	3	4	0	4	1	0
3602	99	1986	2	27	112	0	0	0	0	0	1	0	1	3	3	9	12	11	21	18	12	15	6	0
3602	99	1986	2	28	223	9	6	5	3	5	7	5	9	4	8	8	14	19	23	26	25	24	23	0
3602	99	1987	1	1	10255	38	22	17	46	66	128	170	201	280	400	615	1005	1392	1671	1685	1344	777	393	5
3602	99	1987	1	2	495	1	0	1	1	4	9	7	12	22	37	58	70	90	84	47	31	12	7	2
3602	99	1987	1	3	162	0	0	0	0	0	0	1	0	1	6	5	23	32	33	29	21	8	3	0
3602	99	1987	1	4	411	0	0	0	0	0	2	1	4	4	13	19	37	66	61	70	67	37	30	0
3602	99	1987	1	5	958	1	0	0	0	2	3	6	9	12	38	68	107	135	139	176	128	85	49	0
3602	99	1987	1	6	533	1	0	0	0	1	1	1	10	10	18	51	75	78	92	81	69	28	17	0
3602	99	1987	1	7	84	3	0	0	0	0	0	4	0	0	1	3	10	16	20	12	8	4	3	0
3602	99	1987	1	8	66	0	0	0	0	0	0	0	0	2	0	7	5	4	15	14	7	9	3	0
3602	99	1987	1	9	262	0	0	0	0	0	0	0	3	5	11	16	26	34	47	46	42	21	11	0
3602	99	1987	1	10	192	0	0	0	0	0	0	0	1	3	13	20	32	44	29	22	18	7	3	0
3602	99	1987	1	11	1757	1	0	0	0	0	0	1	4	32	56	89	197	285	381	314	230	124	43	0
3602	99	1987	1	12	25	0	1	0	3	3	2	1	1	1	1	1	1	1	5	2	1	0	1	0
3602	99	1987	1	13	1007	1	0	1	10	22	47	71	84	79	72	82	104	120	114	89	71	27	13	0
3602	99	1987	1	14	0	0	0	0	0	0	0	0	0	0	0	0	0	0	0	0	0	0	0	0
3602	99	1987	1	15	0	0	0	0	0	0	0	0	0	0	0	0	0	0	0	0	0	0	0	0
3602	99	1987	1	16	0	0	0	0	0	0	0	0	0	0	0	0	0	0	0	0	0	0	0	0
3602	99	1987	1	17	0	0	0	0	0	0	0	0	0	0	0	0	0	0	0	0	0	0	0	0
3602	99	1987	1	18	1516	0	0	0	0	0	0	0	0	0	3	24	62	155	250	366	323	222	110	1
3602	99	1987	1	19	114	0	0	1	3	14	22	22	19	15	8	1	4	1	0	3	1	0	0	0
3602	99	1987	1	20	274	3	2	0	0	0	0	5	8	7	16	17	36	41	44	43	28	15	9	0
3602	99	1987	1	21	480	0	0	0	1	1	3	2	2	9	5	23	47	67	87	81	81	51	19	1
3602	99	1987	1	22	34	1	0	0	0	0	0	1	2	0	1	2	1	4	9	5	4	2	1	1
3602	99	1987	1	23	204	6	5	2	7	5	10	6	9	6	16	17	21	24	29	24	11	4	2	0
3602	99	1987	1	24	44	0	0	0	0	2	3	3	5	5	5	2	3	1	5	3	3	4	0	0
3602	99	1987	1	25	383	1	2	3	1	5	6	15	10	28	24	26	27	35	59	60	47	23	11	0
3602	99	1987	1	26	61	0	1	1	5	2	10	6	1	3	2	6	5	8	1	4	5	0	1	0
3602	99	1987	1	27	133	0	0	0	0	0	0	0	1	5	5	8	12	14	21	28	21	9	9	0
3602	99	1987	1	28	316	13	9	6	12	4	5	9	4	14	20	19	21	33	34	47	32	22	12	0
3602	99	1987	2	1	9029	43	13	20	43	70	152	244	381	505	586	646	772	1076	1127	1164	977	661	545	4
3602	99	1987	2	2	192	0	0	0	1	0	4	4	4	11	9	13	19	20	24	32	20	14	16	1
3602	99	1987	2	3	110	0	0	0	0	0	0	1	1	0	4	4	7	13	19	23	12	13	13	0
3602	99	1987	2	4	230	0	0	0	0	0	1	2	2	6	6	7	8	28	20	32	45	35	38	0
3602	99	1987	2	5	899	0	0	0	1	1	1	2	12	24	37	67	68	106	128	125	135	95	96	1
3602	99	1987	2	6	404	0	0	0	0	0	3	2	10	13	18	31	39	47	65	64	44	34	34	0
3602	99	1987	2	7	28	1	0	0	0	0	0	2	1	0	1	3	3	4	2	6	1	2	2	0
3602	99	1987	2	8	90	0	0	0	0	0	0	1	1	1	2	5	5	8	14	14	18	11	10	0
3602	99	1987	2	9	237	0	0	0	0	0	0	1	3	1	5	12	13	25	31	43	40	35	28	0
3602	99	1987	2	10	28	0	1	0	0	0	0	0	2	0	2	2	3	4	7	5	0	1	1	0
3602	99	1987	2	11	576	0	0	0	0	0	2	0	8	15	24	26	57	88	114	114	62	42	24	0
3602	99	1987	2	12	24	1	3	1	0	2	3	1	2	0	2	1	1	3	0	3	0	1	0	0
3602	99	1987	2	13	922	0	1	2	14	27	61	74	89	81	71	77	80	88	69	79	55	29	24	1
3602	99	1987	2	14	2255	2	0	0	0	1	19	63	133	206	256	208	220	272	258	215	195	120	87	0
3602	99	1987	2	15	365	0	0	0	0	4	23	39	47	40	39	17	16	39	33	32	18	8	10	0
3602	99	1987	2	16	324	0	0	0	0	0	0	2	5	17	15	34	40	57	53	44	28	17	12	0
3602	99	1987	2	17	323	0	1	1	3	2	4	8	5	25	14	26	44	44	43	42	44	9	8	0
3602	99	1987	2	18	0	0	0	0	0	0	0	0	0	0	0	0	0	0	0	0	0	0	0	0
3602	99	1987	2	19	0	0	0	0	0	0	0	0	0	0	0	0	0	0	0	0	0	0	0	0
3602	99	1987	2	20	202	4	1	0	0	0	0	2	1	2	5	13	24	23	34	44	27	14	8	0
3602	99	1987	2	21	189	0	0	0	0	0	0	0	3	5	5	10	19	23	23	37	30	17	17	0
3602	99	1987	2	22	30	4	0	0	1	0	0	1	2	1	2	4	2	3	4	4	1	0	1	0
3602	99	1987	2	23	155	7	3	5	2	5	6	4	6	4	8	7	12	22	23	19	10	10	2	0
3602	99	1987	2	24	138	0	0	1	5	13	12	17	15	19	14	11	11	4	1	4	6	1	4	0
3602	99	1987	2	25	326	1	0	2	2	3	3	3	7	7	17	21	22	39	49	45	50	27	28	0
3602	99	1987	2	26	50	0	0	0	4	8	6	6	4	1	2	2	0	7	4	3	2	1	0	0
3602	99	1987	2	27	93	0	0	0	0	0	0	0	1	0	1	3	8	15	11	17	16	14	7	0
3602	99	1987	2	28	219	15	3	7	4	3	1	5	6	8	6	5	12	14	25	33	28	28	16	0
3602	99	1988	1	1	10923	41	25	22	69	82	175	156	207	320	419	654	1027	1460	1758	1749	1491	842	422	4
3602	99	1988	1	2	484	1	1	1	1	2	6	5	10	25	38	47	66	95	70	51	36	15	14	0
3602	99	1988	1	3	150	0	0	0	0	0	0	0	0	2	4	9	19	23	30	22	21	18	2	0
3602	99	1988	1	4	406	0	0	0	0	0	0	4	4	9	10	17	38	54	72	74	73	29	22	0
3602	99	1988	1	5	957	0	0	0	2	0	2	8	9	15	44	69	97	148	154	133	150	88	38	0
3602	99	1988	1	6	597	0	0	0	1	0	1	3	4	15	45	49	68	112	93	83	68	35	20	0
3602	99	1988	1	7	67	0	0	0	0	0	0	1	1	3	1	5	6	17	13	7	9	2	2	0
3602	99	1988	1	8	76	0	0	0	0	0	0	0	1	1	2	3	6	7	17	17	15	4	3	0
3602	99	1988	1	9	253	0	0	0	0	0	1	1	2	6	10	15	18	32	35	50	43	26	14	0
3602	99	1988	1	10	178	0	0	0	0	0	0	0	2	4	9	25	33	29	35	17	14	6	4	0
3602	99	1988	1	11	1712	0	0	0	1	1	1	1	6	25	42	83	197	290	341	314	262	104	44	0
3602	99	1988	1	12	34	0	1	3	6	2	1	2	1	2	2	5	0	4	3	1	0	0	1	0
3602	99	1988	1	13	1212	0	0	1	15	33	60	68	76	105	68	112	127	126	145	134	77	39	24	2
3602	99	1988	1	14	0	0	0	0	0	0	0	0	0	0	0	0	0	0	0	0	0	0	0	0
3602	99	1988	1	15	0	0	0	0	0	0	0	0	0	0	0	0	0	0	0	0	0	0	0	0
3602	99	1988	1	16	0	0	0	0	0	0	0	0	0	0	0	0	0	0	0	0	0	0	0	0
3602	99	1988	1	17	0	0	0	0	0	0	0	0	0	0	0	0	0	0	0	0	0	0	0	0
3602	99	1988	1	18	1676	0	0	0	0	0	0	0	1	3	4	11	79	162	311	376	366	240	123	0
3602	99	1988	1	19	133	1	0	0	7	12	38	20	17	17	9	4	3	2	1	0	0	1	1	0
3602	99	1988	1	20	297	6	1	0	0	0	1	0	6	14	13	30	32	38	40	47	38	23	8	0
3602	99	1988	1	21	535	0	0	0	0	1	2	1	3	5	16	30	53	77	95	101	71	51	29	0
3602	99	1988	1	22	30	0	0	0	0	0	1	1	3	1	3	1	6	4	2	5	1	1	1	0
3602	99	1988	1	23	224	7	6	7	8	9	9	8	14	11	13	18	23	26	28	22	11	4	0	0
3602	99	1988	1	24	42	0	0	0	2	0	4	2	5	2	1	5	3	5	7	4	1	1	0	0
3602	99	1988	1	25	420	0	6	4	2	6	14	12	9	13	31	30	37	54	51	62	47	27	15	0
3602	99	1988	1	26	74	3	0	2	11	4	13	2	6	4	4	2	4	6	2	4	3	4	0	0
3602	99	1988	1	27	129	0	0	0	0	0	0	1	2	4	4	9	13	18	19	25	20	8	6	0
3602	99	1988	1	28	398	16	7	3	8	6	7	6	8	12	13	24	26	37	60	55	49	42	19	0
3602	99	1988	2	1	9530	48	23	24	49	76	153	260	399	534	613	606	827	1124	1223	1234	1061	714	561	1
3602	99	1988	2	2	176	0	0	0	2	1	3	5	4	5	6	7	19	27	29	22	13	22	11	0
3602	99	1988	2	3	121	0	0	0	0	0	0	0	0	2	2	0	5	12	18	25	19	14	24	0
3602	99	1988	2	4	215	0	0	0	0	0	1	1	4	5	7	8	9	20	22	44	25	39	30	0
3602	99	1988	2	5	902	0	1	0	1	3	3	7	8	17	43	49	75	113	136	130	148	79	89	0
3602	99	1988	2	6	392	0	0	0	0	1	1	4	11	1	18	24	35	56	53	62	55	40	31	0
3602	99	1988	2	7	22	0	0	0	0	1	2	0	2	0	1	1	1	2	3	3	3	2	1	0
3602	99	1988	2	8	95	0	0	0	1	0	0	2	1	0	4	7	6	9	17	17	18	7	6	0
3602	99	1988	2	9	248	0	0	1	0	0	0	0	1	3	3	7	18	31	40	48	41	35	20	0
3602	99	1988	2	10	23	0	0	0	0	0	0	0	0	0	3	1	2	5	6	2	3	0	1	0
3602	99	1988	2	11	599	0	0	0	0	0	0	3	8	21	25	23	61	104	86	116	79	49	24	0
3602	99	1988	2	12	16	0	0	4	3	1	0	0	1	2	0	1	0	1	1	0	0	2	0	0
3602	99	1988	2	13	1045	0	0	2	16	31	63	78	101	97	87	64	85	92	107	83	67	40	31	1
3602	99	1988	2	14	2422	0	0	0	0	2	16	58	127	232	251	241	239	296	276	249	200	134	101	0
3602	99	1988	2	15	345	1	0	0	1	3	15	40	37	48	36	20	22	37	37	18	17	7	6	0
3602	99	1988	2	16	335	0	0	0	0	0	0	1	4	4	17	31	60	63	60	42	34	11	8	0
3602	99	1988	2	17	292	0	0	1	2	4	3	4	13	11	27	30	26	30	40	46	32	9	14	0
3602	99	1988	2	18	0	0	0	0	0	0	0	0	0	0	0	0	0	0	0	0	0	0	0	0
3602	99	1988	2	19	0	0	0	0	0	0	0	0	0	0	0	0	0	0	0	0	0	0	0	0
3602	99	1988	2	20	225	3	1	0	1	0	1	1	4	5	11	11	16	29	48	30	28	24	12	0
3602	99	1988	2	21	220	0	0	0	0	1	0	1	2	4	5	9	12	19	35	41	42	27	22	0
3602	99	1988	2	22	31	4	0	0	0	0	0	2	1	3	0	3	2	5	6	3	2	0	0	0
3602	99	1988	2	23	171	8	5	6	7	5	4	3	8	7	10	6	18	16	22	12	17	11	6	0
3602	99	1988	2	24	134	0	0	0	3	7	20	23	27	14	7	5	4	5	3	6	5	4	1	0
3602	99	1988	2	25	356	2	4	1	4	2	2	5	7	11	15	16	38	46	54	66	43	25	15	0
3602	99	1988	2	26	54	0	1	1	2	7	5	6	6	0	1	2	4	3	5	3	4	4	0	0
3602	99	1988	2	27	111	0	0	0	0	0	0	0	2	3	2	3	11	10	16	19	22	13	10	0
3602	99	1988	2	28	272	19	7	7	4	1	3	7	6	11	8	15	16	23	25	41	39	21	19	0
3602	99	1989	1	1	11444	50	19	28	48	74	142	170	238	337	437	609	970	1630	1936	1877	1534	887	454	4
3602	99	1989	1	2	541	1	0	1	0	3	12	13	14	20	40	46	76	97	84	71	30	21	12	0
3602	99	1989	1	3	172	0	0	0	0	0	0	0	2	3	6	16	15	33	42	26	14	10	5	0
3602	99	1989	1	4	361	0	0	0	0	0	0	2	2	6	18	22	30	47	62	54	60	41	17	0
3602	99	1989	1	5	1089	0	0	0	0	1	2	5	10	27	44	64	105	180	185	181	150	91	44	0
3602	99	1989	1	6	664	0	0	0	0	0	1	1	4	11	32	47	72	112	114	114	90	40	26	0
3602	99	1989	1	7	71	1	0	0	0	0	1	2	1	1	3	2	11	8	18	14	8	1	0	0
3602	99	1989	1	8	73	0	0	0	0	0	0	0	0	1	1	3	5	16	8	13	15	7	4	0
3602	99	1989	1	9	266	0	0	1	0	0	0	0	3	5	4	16	23	34	47	53	40	23	17	0
3602	99	1989	1	10	198	0	0	0	0	0	0	0	2	3	10	22	30	51	34	26	15	5	0	0
3602	99	1989	1	11	1736	0	0	0	0	1	0	1	5	26	43	89	151	291	374	330	244	137	44	0
3602	99	1989	1	12	34	0	0	2	4	0	0	3	2	1	5	1	3	4	3	1	4	0	1	0
3602	99	1989	1	13	1202	1	0	4	10	25	38	67	68	98	87	88	111	173	142	134	82	48	23	3
3602	99	1989	1	14	0	0	0	0	0	0	0	0	0	0	0	0	0	0	0	0	0	0	0	0
3602	99	1989	1	15	0	0	0	0	0	0	0	0	0	0	0	0	0	0	0	0	0	0	0	0
3602	99	1989	1	16	0	0	0	0	0	0	0	0	0	0	0	0	0	0	0	0	0	0	0	0
3602	99	1989	1	17	0	0	0	0	0	0	0	0	0	0	0	0	0	0	0	0	0	0	0	0
3602	99	1989	1	18	1876	0	0	0	0	0	0	0	1	3	4	28	60	180	360	416	419	253	152	0
3602	99	1989	1	19	147	2	0	1	7	11	33	29	21	21	5	3	3	6	0	3	2	0	0	0
3602	99	1989	1	20	308	5	0	0	1	1	0	5	9	12	16	19	30	43	52	53	40	15	7	0
3602	99	1989	1	21	524	0	0	0	0	1	2	5	2	9	17	21	43	66	118	96	75	44	25	0
3602	99	1989	1	22	41	5	0	0	1	1	5	0	1	2	3	2	3	6	3	3	3	3	0	0
3602	99	1989	1	23	216	9	3	3	6	6	9	7	17	18	12	11	23	29	29	17	12	4	1	0
3602	99	1989	1	24	49	0	0	1	1	0	3	2	3	6	5	6	4	5	5	3	2	0	3	0
3602	99	1989	1	25	455	4	6	2	3	4	9	10	33	23	27	24	45	58	60	57	52	22	15	1
3602	99	1989	1	26	67	1	0	3	4	9	7	5	5	7	4	5	3	3	1	4	1	5	0	0
3602	99	1989	1	27	139	0	0	0	0	0	1	0	1	3	9	11	13	22	20	21	17	15	6	0
3602	99	1989	1	28	366	16	8	6	10	7	9	5	9	7	13	13	36	36	39	53	44	41	14	0
3602	99	1989	2	1	9480	44	20	21	40	71	143	231	393	502	598	672	815	1117	1211	1216	1082	726	576	2
3602	99	1989	2	2	191	0	0	1	1	0	4	3	9	4	6	13	14	27	29	27	24	11	18	0
3602	99	1989	2	3	88	0	0	0	0	0	1	0	1	1	2	1	8	7	12	11	14	17	13	0
3602	99	1989	2	4	200	0	0	0	0	0	1	2	6	5	6	9	10	16	28	33	39	20	25	0
3602	99	1989	2	5	954	0	0	0	0	0	3	1	13	26	27	52	76	118	131	154	140	117	96	0
3602	99	1989	2	6	425	0	0	0	0	1	0	4	4	11	21	25	37	53	64	65	64	32	44	0
3602	99	1989	2	7	21	0	0	1	0	1	0	0	1	1	2	0	3	4	2	2	1	1	2	0
3602	99	1989	2	8	89	0	0	0	0	0	1	1	0	1	5	3	4	3	13	16	20	17	5	0
3602	99	1989	2	9	215	0	0	0	0	0	1	0	1	1	4	9	15	17	30	47	39	29	22	0
3602	99	1989	2	10	31	0	0	0	0	0	0	0	1	0	0	1	6	6	5	7	1	3	1	0
3602	99	1989	2	11	661	0	1	0	0	0	0	5	11	12	38	35	57	86	105	132	84	66	29	0
3602	99	1989	2	12	18	1	1	1	3	0	1	1	1	2	0	1	2	1	0	1	0	1	1	0
3602	99	1989	2	13	885	0	0	1	15	34	56	52	88	78	76	62	69	89	84	70	61	31	17	2
3602	99	1989	2	14	2428	0	0	0	0	1	9	53	142	221	261	249	243	296	277	244	211	136	85	0
3602	99	1989	2	15	353	0	0	0	1	5	25	33	45	34	25	31	27	35	37	24	17	8	6	0
3602	99	1989	2	16	309	0	0	0	0	0	3	2	5	9	15	33	51	60	50	40	24	7	10	0
3602	99	1989	2	17	371	0	1	1	5	3	6	2	13	16	16	36	32	57	60	44	34	23	22	0
3602	99	1989	2	18	0	0	0	0	0	0	0	0	0	0	0	0	0	0	0	0	0	0	0	0
3602	99	1989	2	19	0	0	0	0	0	0	0	0	0	0	0	0	0	0	0	0	0	0	0	0
3602	99	1989	2	20	229	4	1	0	1	0	0	1	0	8	11	12	22	46	32	28	39	17	7	0
3602	99	1989	2	21	194	0	0	0	0	0	0	1	0	0	7	12	12	25	36	22	31	24	24	0
3602	99	1989	2	22	28	3	0	1	0	0	0	1	2	0	0	3	3	2	6	4	3	0	0	0
3602	99	1989	2	23	164	5	5	6	1	2	6	10	11	9	11	6	9	23	22	13	17	5	3	0
3602	99	1989	2	24	129	0	0	2	2	11	8	26	13	11	15	9	7	4	5	6	3	4	3	0
3602	99	1989	2	25	363	2	1	0	1	1	1	11	12	18	17	22	31	37	47	56	47	33	26	0
3602	99	1989	2	26	45	1	0	0	6	7	7	6	0	4	0	0	3	2	3	1	2	0	3	0
3602	99	1989	2	27	112	0	0	0	0	0	0	1	0	1	1	2	10	15	19	19	21	13	10	0
3602	99	1989	2	28	243	19	8	5	2	2	2	4	4	6	6	9	13	21	28	29	37	23	25	0
3602	99	1990	1	1	11788	46	35	24	61	75	129	181	204	308	432	662	992	1593	2080	1790	1696	946	533	1
3602	99	1990	1	2	520	0	0	0	1	5	7	14	15	21	37	59	73	84	69	61	43	24	7	0
3602	99	1990	1	3	171	0	0	0	0	0	0	0	0	0	6	9	18	31	36	36	25	6	4	0
3602	99	1990	1	4	401	0	0	0	0	0	1	1	4	8	12	22	47	58	57	61	73	32	25	0
3602	99	1990	1	5	1010	0	0	0	0	1	5	3	4	16	42	67	98	167	172	169	140	76	50	0
3602	99	1990	1	6	697	0	0	0	0	0	0	1	1	15	24	62	70	118	120	106	95	47	38	0
3602	99	1990	1	7	86	0	0	0	0	0	0	3	0	1	5	8	5	17	14	16	10	6	1	0
3602	99	1990	1	8	79	0	0	0	0	0	0	1	4	0	3	8	3	7	15	20	5	8	5	0
3602	99	1990	1	9	259	0	0	0	0	0	1	0	4	4	8	20	18	46	46	34	36	23	19	0
3602	99	1990	1	10	212	0	0	0	0	0	0	1	2	3	14	14	24	46	55	26	16	9	2	0
3602	99	1990	1	11	1821	0	0	0	0	1	0	2	2	19	56	98	163	307	412	295	270	148	48	0
3602	99	1990	1	12	31	1	2	0	7	0	1	4	4	0	2	1	1	2	2	1	1	2	0	0
3602	99	1990	1	13	1148	0	0	1	10	16	47	57	80	92	77	90	103	130	135	129	98	49	33	1
3602	99	1990	1	14	0	0	0	0	0	0	0	0	0	0	0	0	0	0	0	0	0	0	0	0
3602	99	1990	1	15	0	0	0	0	0	0	0	0	0	0	0	0	0	0	0	0	0	0	0	0
3602	99	1990	1	16	0	0	0	0	0	0	0	0	0	0	0	0	0	0	0	0	0	0	0	0
3602	99	1990	1	17	0	0	0	0	0	0	0	0	0	0	0	0	0	0	0	0	0	0	0	0
3602	99	1990	1	18	2121	0	0	0	0	0	0	0	1	3	9	18	86	205	461	409	478	280	171	0
3602	99	1990	1	19	142	0	0	0	8	20	32	28	20	10	13	4	2	3	2	0	0	0	0	0
3602	99	1990	1	20	336	1	1	0	1	2	0	2	5	12	20	18	44	57	72	34	40	22	5	0
3602	99	1990	1	21	542	0	0	0	0	2	2	0	4	5	12	20	38	69	108	105	97	45	35	0
3602	99	1990	1	22	33	3	0	0	0	2	0	1	1	2	1	1	5	6	6	0	3	0	2	0
3602	99	1990	1	23	202	7	4	6	5	1	1	9	8	9	13	16	17	23	29	20	25	6	3	0
3602	99	1990	1	24	48	0	0	0	1	2	6	3	1	5	4	2	5	5	5	4	3	2	0	0
3602	99	1990	1	25	462	1	8	3	7	6	5	25	18	34	28	42	42	40	45	64	50	30	14	0
3602	99	1990	1	26	81	2	3	4	8	6	7	6	5	6	8	2	5	5	7	2	2	2	1	0
3602	99	1990	1	27	153	0	0	0	0	0	0	0	2	2	6	14	13	17	26	30	19	16	8	0
3602	99	1990	1	28	352	23	14	8	9	4	7	6	9	16	7	18	23	31	47	42	42	26	20	0
3602	99	1990	2	1	9760	47	18	18	37	81	142	260	375	552	617	705	798	1053	1279	1267	1110	795	606	0
3602	99	1990	2	2	213	0	0	1	0	1	2	3	3	14	10	11	20	25	26	34	26	23	14	0
3602	99	1990	2	3	97	0	0	0	0	0	0	1	0	0	0	2	2	16	12	22	11	20	11	0
3602	99	1990	2	4	217	0	0	0	0	0	1	1	4	5	4	7	12	14	31	35	38	28	37	0
3602	99	1990	2	5	954	0	0	0	1	0	0	6	14	16	49	73	82	94	145	152	127	106	89	0
3602	99	1990	2	6	422	0	0	0	1	1	2	8	3	17	20	31	23	38	69	69	48	60	32	0
3602	99	1990	2	7	19	0	0	0	0	0	1	0	0	1	0	1	2	3	3	2	4	0	2	0
3602	99	1990	2	8	99	0	0	0	0	0	0	0	0	4	2	3	4	12	17	16	18	15	8	0
3602	99	1990	2	9	230	0	0	0	0	2	1	1	1	2	3	5	18	23	28	38	43	36	29	0
3602	99	1990	2	10	22	0	0	0	0	0	0	0	0	0	1	0	2	4	6	3	5	1	0	0
3602	99	1990	2	11	660	0	0	0	0	1	0	4	3	17	21	39	60	94	122	120	100	56	23	0
3602	99	1990	2	12	25	2	1	0	3	1	1	4	2	1	0	0	0	0	2	0	0	5	3	0
3602	99	1990	2	13	928	0	1	1	12	34	54	64	88	88	73	52	80	82	83	87	69	26	34	0
3602	99	1990	2	14	2526	0	0	0	0	2	16	69	124	230	279	261	229	285	316	276	213	133	93	0
3602	99	1990	2	15	371	0	0	0	1	2	16	37	58	45	40	21	31	29	24	24	21	13	9	0
3602	99	1990	2	16	361	0	0	0	0	1	0	3	5	14	14	31	50	66	50	55	40	21	11	0
3602	99	1990	2	17	326	0	0	1	1	2	3	7	10	14	26	27	28	43	46	49	34	21	14	0
3602	99	1990	2	18	0	0	0	0	0	0	0	0	0	0	0	0	0	0	0	0	0	0	0	0
3602	99	1990	2	19	0	0	0	0	0	0	0	0	0	0	0	0	0	0	0	0	0	0	0	0
3602	99	1990	2	20	254	7	0	0	0	2	0	0	3	6	13	23	28	30	31	42	37	20	12	0
3602	99	1990	2	21	185	0	0	0	0	0	1	3	1	4	2	8	18	18	37	23	29	28	13	0
3602	99	1990	2	22	35	6	0	0	0	0	2	0	0	1	3	2	1	3	3	2	4	5	3	0
3602	99	1990	2	23	170	8	5	5	3	7	1	5	6	15	5	13	12	25	19	13	15	10	3	0
3602	99	1990	2	24	145	0	0	0	3	10	17	16	10	16	9	9	13	12	9	7	6	6	2	0
3602	99	1990	2	25	321	3	3	0	1	1	7	6	9	10	11	27	28	33	39	41	46	29	27	0
3602	99	1990	2	26	42	0	0	1	4	5	6	3	2	1	3	4	0	3	2	5	3	0	0	0
3602	99	1990	2	27	142	0	0	0	0	0	1	1	2	3	3	9	9	13	28	19	22	22	10	0
3602	99	1990	2	28	248	15	7	7	6	4	5	5	8	6	7	9	7	22	31	27	34	26	22	0
3602	99	1991	1	1	12255	56	25	24	54	76	143	186	222	319	415	638	998	1623	2068	2114	1725	1052	517	0
3602	99	1991	1	2	580	0	0	0	1	6	8	6	20	31	38	49	64	104	95	66	51	32	9	0
3602	99	1991	1	3	163	0	0	0	0	0	0	0	1	1	5	5	19	26	28	38	25	13	2	0
3602	99	1991	1	4	363	0	0	0	0	0	0	0	5	14	11	17	29	41	69	65	55	41	16	0
3602	99	1991	1	5	1115	0	0	1	0	2	1	12	1	12	36	79	92	176	200	193	175	88	47	0
3602	99	1991	1	6	715	0	0	0	0	0	2	2	4	11	24	58	95	99	134	118	84	56	28	0
3602	99	1991	1	7	114	0	0	0	2	0	0	3	4	5	6	5	7	17	30	20	10	2	3	0
3602	99	1991	1	8	70	0	0	0	0	0	1	0	0	2	4	2	6	10	9	15	10	7	4	0
3602	99	1991	1	9	256	0	0	0	0	0	0	2	0	3	7	12	30	37	36	46	35	27	21	0
3602	99	1991	1	10	190	0	0	0	0	0	0	1	0	4	3	8	23	42	43	29	21	12	4	0
3602	99	1991	1	11	1793	0	0	0	0	1	1	0	7	19	51	95	185	310	374	318	249	126	57	0
3602	99	1991	1	12	33	1	0	5	5	1	1	1	2	2	0	3	0	1	2	3	4	1	1	0
3602	99	1991	1	13	1127	1	1	2	15	10	37	54	64	83	81	86	110	130	131	145	102	49	26	0
3602	99	1991	1	14	0	0	0	0	0	0	0	0	0	0	0	0	0	0	0	0	0	0	0	0
3602	99	1991	1	15	0	0	0	0	0	0	0	0	0	0	0	0	0	0	0	0	0	0	0	0
3602	99	1991	1	16	0	0	0	0	0	0	0	0	0	0	0	0	0	0	0	0	0	0	0	0
3602	99	1991	1	17	0	0	0	0	0	0	0	0	0	0	0	0	0	0	0	0	0	0	0	0
3602	99	1991	1	18	2363	0	0	0	0	0	0	0	0	2	2	31	88	234	424	572	498	348	164	0
3602	99	1991	1	19	167	1	0	0	11	20	34	34	23	13	12	6	3	4	4	0	1	0	1	0
3602	99	1991	1	20	367	3	0	0	0	1	3	2	9	10	19	21	41	51	59	63	44	22	19	0
3602	99	1991	1	21	462	0	0	0	0	0	0	2	5	6	11	21	35	58	80	84	82	53	25	0
3602	99	1991	1	22	29	7	0	0	0	1	2	1	1	2	1	1	8	1	2	0	2	0	0	0
3602	99	1991	1	23	216	7	8	2	3	5	10	4	9	16	10	13	23	26	29	19	19	9	4	0
3602	99	1991	1	24	73	0	0	1	1	1	5	7	6	9	7	6	5	8	5	6	4	2	0	0
3602	99	1991	1	25	489	5	3	4	5	6	12	28	25	31	21	35	36	53	61	66	48	30	20	0
3602	99	1991	1	26	56	1	1	2	1	11	7	5	5	4	4	4	1	2	2	2	1	2	1	0
3602	99	1991	1	27	140	0	0	0	0	0	0	0	1	3	10	11	9	20	18	33	17	15	3	0
3602	99	1991	1	28	355	21	10	7	8	8	5	8	12	11	20	16	8	45	46	45	35	33	17	0
3602	99	1991	2	1	10410	41	18	22	49	77	136	266	352	567	680	778	854	1144	1385	1329	1234	868	610	0
3602	99	1991	2	2	239	0	0	0	0	0	1	0	7	9	16	17	24	27	43	38	31	12	14	0
3602	99	1991	2	3	114	0	0	0	0	0	0	0	0	0	2	3	5	17	20	14	15	23	15	0
3602	99	1991	2	4	229	0	0	0	0	2	1	3	7	3	7	13	9	20	22	42	41	29	30	0
3602	99	1991	2	5	1039	0	0	0	0	0	3	7	11	18	42	67	79	114	143	158	167	134	96	0
3602	99	1991	2	6	443	0	0	0	0	0	1	1	7	12	15	30	35	57	78	72	62	45	28	0
3602	99	1991	2	7	24	0	0	0	0	0	1	0	0	0	0	1	1	4	4	3	1	4	5	0
3602	99	1991	2	8	111	0	0	0	0	0	0	0	1	3	4	5	11	6	17	18	18	19	9	0
3602	99	1991	2	9	254	0	0	0	1	0	0	2	2	5	7	8	14	31	42	37	42	37	26	0
3602	99	1991	2	10	26	0	0	0	0	0	0	0	0	0	1	4	3	5	6	3	4	0	0	0
3602	99	1991	2	11	647	0	0	0	0	2	0	1	2	18	30	45	52	97	109	118	107	49	17	0
3602	99	1991	2	12	18	0	0	0	0	3	2	0	1	2	1	0	1	0	2	2	1	2	1	0
3602	99	1991	2	13	932	0	0	4	20	26	45	81	63	78	85	64	81	86	88	70	71	38	32	0
3602	99	1991	2	14	2859	0	0	0	0	5	18	59	135	254	308	293	300	334	358	299	234	152	110	0
3602	99	1991	2	15	370	0	0	0	1	2	16	43	36	54	30	30	23	26	36	24	26	13	10	0
3602	99	1991	2	16	346	0	0	0	0	0	0	2	8	12	12	26	45	51	63	60	37	26	4	0
3602	99	1991	2	17	333	0	0	2	2	3	4	7	7	19	21	41	34	36	51	36	34	21	15	0
3602	99	1991	2	18	0	0	0	0	0	0	0	0	0	0	0	0	0	0	0	0	0	0	0	0
3602	99	1991	2	19	0	0	0	0	0	0	0	0	0	0	0	0	0	0	0	0	0	0	0	0
3602	99	1991	2	20	273	7	2	0	0	1	1	3	4	7	7	15	26	39	43	44	39	27	8	0
3602	99	1991	2	21	173	0	0	0	0	0	1	1	0	5	4	6	12	16	22	35	22	23	26	0
3602	99	1991	2	22	40	2	0	0	0	0	1	1	4	1	2	4	5	3	4	6	3	1	3	0
3602	99	1991	2	23	183	2	5	9	8	2	8	9	6	11	11	9	16	21	15	26	15	10	0	0
3602	99	1991	2	24	155	0	0	0	5	12	15	18	14	16	15	18	8	9	9	6	7	1	2	0
3602	99	1991	2	25	395	2	0	1	1	5	7	8	15	16	15	14	24	36	65	60	67	42	17	0
3602	99	1991	2	26	53	0	0	1	6	8	6	6	4	2	0	3	0	5	0	3	2	5	2	0
3602	99	1991	2	27	110	0	0	0	0	1	0	0	1	3	7	5	4	13	14	14	24	14	10	0
3602	99	1991	2	28	242	18	8	2	3	2	2	5	3	5	12	8	4	16	33	36	28	33	24	0
3602	99	1992	1	1	12851	48	32	26	54	85	129	177	226	323	458	643	988	1694	2165	2119	1919	1130	635	0
3602	99	1992	1	2	613	0	0	1	1	4	9	14	13	28	48	53	67	110	101	70	48	37	9	0
3602	99	1992	1	3	178	0	0	0	0	0	0	1	1	4	6	17	17	24	33	28	30	10	7	0
3602	99	1992	1	4	400	0	0	0	0	0	0	3	5	9	20	15	31	52	66	75	60	36	28	0
3602	99	1992	1	5	1141	0	0	0	0	2	2	5	9	20	45	76	111	171	194	189	148	110	59	0
3602	99	1992	1	6	732	0	0	0	0	0	0	5	10	14	23	48	88	115	130	111	108	45	35	0
3602	99	1992	1	7	111	0	0	1	0	0	1	1	4	4	6	9	12	14	17	15	16	8	3	0
3602	99	1992	1	8	68	0	0	0	0	0	0	0	0	1	3	0	6	4	20	14	9	5	6	0
3602	99	1992	1	9	275	0	0	0	0	0	0	0	2	4	11	11	23	40	37	51	36	39	21	0
3602	99	1992	1	10	229	0	0	0	0	0	0	0	1	5	8	23	34	35	42	33	29	15	4	0
3602	99	1992	1	11	1754	0	0	0	0	0	1	1	7	13	50	86	149	284	369	334	262	139	59	0
3602	99	1992	1	12	29	1	1	1	6	4	1	1	2	2	0	0	1	2	3	0	3	1	0	0
3602	99	1992	1	13	1176	1	1	2	6	24	37	27	64	87	86	95	102	161	168	128	105	57	25	0
3602	99	1992	1	14	0	0	0	0	0	0	0	0	0	0	0	0	0	0	0	0	0	0	0	0
3602	99	1992	1	15	0	0	0	0	0	0	0	0	0	0	0	0	0	0	0	0	0	0	0	0
3602	99	1992	1	16	0	0	0	0	0	0	0	0	0	0	0	0	0	0	0	0	0	0	0	0
3602	99	1992	1	17	0	0	0	0	0	0	0	0	0	0	0	0	0	0	0	0	0	0	0	0
3602	99	1992	1	18	2834	0	0	0	0	0	0	0	0	4	4	31	108	301	530	626	652	355	223	0
3602	99	1992	1	19	181	1	1	1	8	17	38	41	31	17	7	4	7	4	1	3	0	0	0	0
3602	99	1992	1	20	387	1	0	0	0	1	1	7	10	10	21	29	45	61	60	54	47	30	10	0
3602	99	1992	1	21	462	0	0	0	0	1	0	3	2	5	7	20	25	54	86	82	84	60	33	0
3602	99	1992	1	22	30	6	0	0	0	0	0	0	3	1	0	3	4	2	2	5	2	2	0	0
3602	99	1992	1	23	241	5	9	8	3	9	4	10	11	11	18	18	13	38	30	27	14	10	3	0
3602	99	1992	1	24	69	1	0	1	1	2	4	4	6	8	10	9	3	4	4	7	3	1	1	0
3602	99	1992	1	25	514	4	3	3	2	6	7	21	24	30	43	30	34	57	66	59	63	37	25	0
3602	99	1992	1	26	61	0	5	1	7	3	9	6	4	4	4	3	3	2	2	2	4	1	1	0
3602	99	1992	1	27	125	0	0	0	0	0	1	2	1	7	3	3	11	19	24	15	16	15	8	0
3602	99	1992	1	28	356	18	9	5	13	4	7	10	6	11	10	14	26	27	54	55	40	29	18	0
3602	99	1992	2	1	10484	47	12	23	30	78	128	260	380	558	781	801	875	1083	1338	1299	1254	872	665	0
3602	99	1992	2	2	267	0	0	0	1	2	1	6	11	9	18	16	27	28	38	28	39	24	19	0
3602	99	1992	2	3	104	1	0	0	0	0	0	0	1	0	2	0	3	14	22	17	13	17	14	0
3602	99	1992	2	4	209	0	0	0	0	0	4	3	3	3	2	7	7	23	29	29	42	35	22	0
3602	99	1992	2	5	1032	0	0	0	0	0	3	8	13	34	31	67	89	110	143	151	144	135	104	0
3602	99	1992	2	6	489	0	0	0	0	0	1	1	4	9	24	38	61	55	70	73	57	55	41	0
3602	99	1992	2	7	32	0	0	0	0	0	0	1	0	0	1	2	2	6	5	7	3	1	4	0
3602	99	1992	2	8	79	0	0	0	0	0	0	0	2	1	2	4	6	7	15	11	14	9	8	0
3602	99	1992	2	9	277	0	0	0	0	1	0	1	4	1	6	10	20	22	45	48	44	41	34	0
3602	99	1992	2	10	20	0	0	0	0	0	0	0	0	1	0	1	2	5	6	0	3	2	0	0
3602	99	1992	2	11	702	0	0	0	0	0	0	5	3	13	36	42	45	97	116	124	121	60	40	0
3602	99	1992	2	12	24	2	0	2	3	2	1	3	2	3	1	1	1	0	0	0	2	0	1	0
3602	99	1992	2	13	972	0	0	1	7	31	40	58	70	84	111	79	65	90	88	76	87	53	32	0
3602	99	1992	2	14	2645	0	0	0	0	3	10	60	127	229	342	277	277	277	311	267	228	138	99	0
3602	99	1992	2	15	378	0	0	0	0	2	19	37	47	35	43	30	38	30	31	30	18	11	7	0
3602	99	1992	2	16	403	0	0	0	0	0	1	1	5	19	20	48	46	62	60	59	40	30	12	0
3602	99	1992	2	17	332	0	0	1	1	2	0	10	10	10	35	39	41	34	43	42	34	17	13	0
3602	99	1992	2	18	0	0	0	0	0	0	0	0	0	0	0	0	0	0	0	0	0	0	0	0
3602	99	1992	2	19	0	0	0	0	0	0	0	0	0	0	0	0	0	0	0	0	0	0	0	0
3602	99	1992	2	20	299	6	0	0	0	1	2	2	3	13	15	18	17	37	50	55	33	33	14	0
3602	99	1992	2	21	158	1	0	0	0	0	0	1	0	1	6	2	9	10	24	29	35	21	19	0
3602	99	1992	2	22	30	1	0	0	0	0	2	0	0	1	4	2	5	2	2	3	4	2	2	0
3602	99	1992	2	23	172	10	3	3	4	5	4	6	8	8	8	13	9	19	20	27	15	9	1	0
3602	99	1992	2	24	214	0	0	2	2	12	13	33	24	22	23	15	13	14	16	7	10	3	5	0
3602	99	1992	2	25	402	2	1	1	3	3	8	6	10	23	18	30	34	33	44	51	69	39	27	0
3602	99	1992	2	26	54	0	0	3	1	7	7	6	5	2	1	1	1	5	3	8	3	1	0	0
3602	99	1992	2	27	121	0	0	0	0	0	0	0	2	1	2	7	5	16	14	19	27	17	11	0
3602	99	1992	2	28	273	11	4	9	4	5	7	3	9	16	8	13	9	17	33	31	38	24	32	0
3602	99	1993	1	1	14449	59	25	22	40	57	146	193	261	352	558	720	1075	1702	2577	2592	2087	1282	697	4
3602	99	1993	1	2	585	0	1	0	3	3	8	11	18	31	54	67	71	80	88	70	44	18	18	0
3602	99	1993	1	3	189	0	0	0	0	0	1	1	2	1	6	11	17	28	38	24	24	26	10	0
3602	99	1993	1	4	413	0	0	0	0	0	1	5	8	6	18	26	29	52	71	69	61	35	32	0
3602	99	1993	1	5	1149	0	0	0	0	0	1	2	7	29	42	64	111	155	204	196	182	89	67	0
3602	99	1993	1	6	707	0	0	0	0	1	0	2	2	22	41	50	74	98	146	126	89	34	22	0
3602	99	1993	1	7	148	1	0	1	0	0	0	1	3	5	7	17	15	19	26	28	13	6	6	0
3602	99	1993	1	8	57	0	0	0	0	0	0	0	0	1	1	9	5	0	13	12	6	9	1	0
3602	99	1993	1	9	281	0	0	0	0	0	0	1	4	0	7	11	21	33	48	62	46	33	15	0
3602	99	1993	1	10	197	0	0	0	0	0	0	0	4	3	5	14	25	37	47	28	20	8	6	0
3602	99	1993	1	11	1802	0	0	0	0	1	0	2	5	20	54	94	152	250	367	363	277	143	74	0
3602	99	1993	1	12	25	0	0	3	2	2	3	0	1	0	3	0	0	2	3	2	2	2	0	0
3602	99	1993	1	13	1429	0	0	0	11	11	37	37	84	98	129	100	128	161	197	185	141	76	32	2
3602	99	1993	1	14	0	0	0	0	0	0	0	0	0	0	0	0	0	0	0	0	0	0	0	0
3602	99	1993	1	15	0	0	0	0	0	0	0	0	0	0	0	0	0	0	0	0	0	0	0	0
3602	99	1993	1	16	0	0	0	0	0	0	0	0	0	0	0	0	0	0	0	0	0	0	0	0
3602	99	1993	1	17	0	0	0	0	0	0	0	0	0	0	0	0	0	0	0	0	0	0	0	0
3602	99	1993	1	18	3891	0	0	0	0	0	0	0	1	1	8	48	155	387	803	944	783	521	240	0
3602	99	1993	1	19	147	1	0	0	1	12	27	37	20	17	14	5	5	3	1	3	0	1	0	0
3602	99	1993	1	20	423	4	0	0	0	0	2	0	9	12	16	36	38	53	87	64	58	31	13	0
3602	99	1993	1	21	466	0	0	0	0	0	2	0	2	6	19	17	34	53	77	92	74	55	35	0
3602	99	1993	1	22	47	6	0	0	0	1	0	1	0	2	2	3	6	5	10	4	2	2	3	0
3602	99	1993	1	23	218	11	6	3	3	4	11	13	10	15	16	15	17	20	35	23	7	8	1	0
3602	99	1993	1	24	57	0	1	0	0	3	2	4	6	4	7	6	5	6	4	3	5	1	0	0
3602	99	1993	1	25	556	6	4	5	3	4	12	26	27	23	32	44	48	55	77	60	68	34	27	1
3602	99	1993	1	26	61	2	1	3	6	4	6	6	4	4	4	4	5	1	4	4	1	1	1	0
3602	99	1993	1	27	173	0	0	0	0	0	1	1	2	3	8	9	21	25	30	27	20	17	9	0
3602	99	1993	1	28	395	12	10	3	5	5	7	9	6	8	11	25	27	43	50	57	52	36	28	1
3602	99	1993	2	1	11137	35	23	21	46	76	134	244	408	602	769	876	913	1155	1473	1437	1204	937	783	1
3602	99	1993	2	2	199	1	0	1	1	2	2	2	3	9	11	18	14	17	28	29	21	20	20	0
3602	99	1993	2	3	121	0	0	0	0	0	0	0	0	1	0	1	7	10	11	27	27	19	18	0
3602	99	1993	2	4	216	0	0	0	0	0	0	2	5	5	8	8	8	21	26	26	36	38	33	0
3602	99	1993	2	5	1059	0	0	0	0	0	2	5	9	19	36	68	104	116	139	163	148	140	110	0
3602	99	1993	2	6	478	0	0	0	0	1	1	3	6	10	25	27	39	57	64	73	61	59	52	0
3602	99	1993	2	7	47	0	0	0	0	0	1	1	0	2	0	1	7	3	6	9	7	9	1	0
3602	99	1993	2	8	89	0	0	0	0	0	0	0	1	1	2	6	4	13	13	8	16	13	12	0
3602	99	1993	2	9	313	0	0	0	0	1	0	1	1	7	7	10	26	29	47	42	56	48	38	0
3602	99	1993	2	10	17	0	0	0	1	0	0	0	1	0	0	0	1	5	3	3	1	1	1	0
3602	99	1993	2	11	791	0	0	0	0	1	0	2	2	16	34	59	60	86	136	169	128	69	28	1
3602	99	1993	2	12	27	2	0	3	3	3	0	1	0	2	1	2	3	2	1	1	0	1	2	0
3602	99	1993	2	13	1052	0	0	2	14	21	44	61	79	82	88	112	72	111	123	95	64	50	34	0
3602	99	1993	2	14	3040	0	0	0	0	7	19	55	131	273	354	328	303	341	395	317	223	153	141	0
3602	99	1993	2	15	355	0	0	0	1	2	13	32	49	44	30	29	28	26	33	26	20	13	9	0
3602	99	1993	2	16	414	0	0	0	0	0	1	2	5	17	19	45	44	65	71	51	49	30	15	0
3602	99	1993	2	17	389	0	1	1	2	5	4	13	12	14	42	42	30	37	60	49	32	29	16	0
3602	99	1993	2	18	0	0	0	0	0	0	0	0	0	0	0	0	0	0	0	0	0	0	0	0
3602	99	1993	2	19	0	0	0	0	0	0	0	0	0	0	0	0	0	0	0	0	0	0	0	0
3602	99	1993	2	20	276	4	1	1	1	1	1	2	1	10	7	21	17	27	48	56	32	23	23	0
3602	99	1993	2	21	152	0	0	0	0	0	0	2	3	2	1	6	10	16	26	15	27	18	26	0
3602	99	1993	2	22	31	1	0	0	0	0	0	2	2	2	6	1	3	2	4	6	2	0	0	0
3602	99	1993	2	23	193	7	6	5	3	3	5	8	9	15	11	7	11	17	20	32	15	13	6	0
3602	99	1993	2	24	217	0	0	0	4	13	21	20	37	18	25	10	15	18	12	8	4	7	5	0
3602	99	1993	2	25	425	2	4	1	3	4	3	10	12	18	25	19	31	44	56	57	62	44	30	0
3602	99	1993	2	26	49	0	0	4	4	6	5	5	4	3	0	1	3	3	3	1	2	3	2	0
3602	99	1993	2	27	120	0	0	0	0	0	0	1	2	3	6	5	8	10	19	21	18	14	13	0
3602	99	1993	2	28	302	13	7	3	6	5	6	6	11	9	7	13	18	19	27	42	41	34	35	0
3602	99	1994	1	1	15343	48	32	25	58	92	142	214	264	355	513	763	1136	1852	2670	2831	2171	1439	738	0
3602	99	1994	1	2	554	0	0	0	2	4	2	12	16	25	52	65	57	71	86	79	52	17	14	0
3602	99	1994	1	3	186	0	0	0	0	0	0	1	2	8	3	13	19	34	37	25	26	10	8	0
3602	99	1994	1	4	399	0	0	0	0	0	3	3	9	6	21	25	28	30	59	71	62	51	31	0
3602	99	1994	1	5	1185	0	0	0	1	1	1	5	8	27	44	65	104	165	220	210	164	99	71	0
3602	99	1994	1	6	703	0	0	0	0	0	1	5	7	13	31	57	74	84	142	103	87	69	30	0
3602	99	1994	1	7	142	2	0	0	0	1	1	2	1	3	4	13	13	12	34	28	20	6	2	0
3602	99	1994	1	8	84	0	0	0	0	0	0	1	0	1	0	5	6	12	11	19	17	7	5	0
3602	99	1994	1	9	273	0	0	0	0	0	0	2	2	5	6	15	30	33	36	55	37	32	20	0
3602	99	1994	1	10	170	0	0	0	0	0	0	0	0	2	8	13	22	39	27	28	19	8	4	0
3602	99	1994	1	11	1801	0	0	0	0	1	0	0	6	18	38	71	131	262	356	384	285	166	83	0
3602	99	1994	1	12	26	0	2	6	3	0	3	1	1	0	1	0	1	3	1	1	2	0	1	0
3602	99	1994	1	13	1352	0	0	1	6	28	45	52	64	93	98	127	121	135	159	171	130	87	35	0
3602	99	1994	1	14	0	0	0	0	0	0	0	0	0	0	0	0	0	0	0	0	0	0	0	0
3602	99	1994	1	15	0	0	0	0	0	0	0	0	0	0	0	0	0	0	0	0	0	0	0	0
3602	99	1994	1	16	0	0	0	0	0	0	0	0	0	0	0	0	0	0	0	0	0	0	0	0
3602	99	1994	1	17	0	0	0	0	0	0	0	0	0	0	0	0	0	0	0	0	0	0	0	0
3602	99	1994	1	18	4675	0	0	0	0	0	0	0	0	4	20	86	259	565	974	1115	865	545	242	0
3602	99	1994	1	19	189	1	0	0	8	21	35	43	32	17	12	8	5	1	2	0	2	2	0	0
3602	99	1994	1	20	413	3	0	0	0	1	2	2	10	11	25	26	41	55	74	75	39	37	12	0
3602	99	1994	1	21	529	1	0	0	1	0	0	2	7	5	10	17	45	61	72	98	99	67	44	0
3602	99	1994	1	22	48	3	0	0	1	0	2	0	1	4	4	2	4	5	7	5	3	5	2	0
3602	99	1994	1	23	255	8	8	6	4	4	8	4	7	18	13	18	16	33	32	33	18	18	7	0
3602	99	1994	1	24	77	0	0	0	0	4	6	7	7	9	3	2	4	13	10	5	3	2	2	0
3602	99	1994	1	25	541	3	6	3	5	4	6	19	32	30	38	45	47	42	78	70	59	38	16	0
3602	99	1994	1	26	66	0	1	1	10	7	5	2	5	3	8	3	0	5	4	8	2	2	0	0
3602	99	1994	1	27	193	0	0	0	0	0	0	2	1	3	7	9	9	23	41	36	22	26	14	0
3602	99	1994	1	28	411	18	10	5	15	5	3	7	5	13	11	22	32	56	51	45	43	42	28	0
3602	99	1994	2	1	11478	38	21	14	43	74	146	249	374	575	815	929	1011	1182	1500	1480	1268	968	790	1
3602	99	1994	2	2	221	2	0	2	1	3	2	3	6	5	13	19	18	24	35	26	25	17	20	0
3602	99	1994	2	3	99	0	0	0	0	0	0	0	1	1	1	1	5	9	10	23	12	22	14	0
3602	99	1994	2	4	206	0	0	0	0	1	3	2	2	4	8	6	7	15	24	32	46	24	32	0
3602	99	1994	2	5	1100	0	0	0	1	2	3	2	11	14	41	66	103	105	172	153	167	133	127	0
3602	99	1994	2	6	533	0	0	0	0	1	3	2	6	10	24	33	45	52	88	89	78	53	49	0
3602	99	1994	2	7	51	0	0	0	1	0	0	1	1	0	1	1	4	2	10	11	7	7	5	0
3602	99	1994	2	8	109	0	0	0	0	0	0	0	0	3	4	4	5	10	14	18	20	14	17	0
3602	99	1994	2	9	284	0	0	0	1	0	1	0	1	6	7	11	9	27	39	49	55	45	33	0
3602	99	1994	2	10	22	0	0	0	0	0	0	0	1	1	0	2	0	5	2	4	3	1	3	0
3602	99	1994	2	11	782	0	0	0	0	0	1	2	8	5	32	55	47	87	134	166	114	90	41	0
3602	99	1994	2	12	29	0	1	2	1	0	2	2	2	3	4	1	2	4	1	3	0	1	0	0
3602	99	1994	2	13	1024	0	0	0	15	26	44	61	66	94	89	88	98	91	108	87	62	49	45	1
3602	99	1994	2	14	3319	0	0	0	0	2	21	67	130	282	377	390	353	393	422	320	268	167	127	0
3602	99	1994	2	15	361	0	0	0	1	3	11	37	43	39	44	25	26	26	36	29	21	12	8	0
3602	99	1994	2	16	426	0	0	0	0	1	2	4	4	13	32	38	59	60	64	57	40	32	20	0
3602	99	1994	2	17	344	0	0	0	3	2	6	8	12	10	21	34	40	47	46	46	37	19	13	0
3602	99	1994	2	18	0	0	0	0	0	0	0	0	0	0	0	0	0	0	0	0	0	0	0	0
3602	99	1994	2	19	0	0	0	0	0	0	0	0	0	0	0	0	0	0	0	0	0	0	0	0
3602	99	1994	2	20	274	2	5	0	0	0	0	5	3	8	8	19	26	34	35	44	37	36	12	0
3602	99	1994	2	21	174	0	0	0	0	1	2	0	1	2	5	6	10	21	21	30	38	13	24	0
3602	99	1994	2	22	49	4	0	0	1	0	0	2	2	2	0	2	6	3	7	6	5	2	7	0
3602	99	1994	2	23	201	6	4	3	3	7	5	3	4	5	11	16	23	16	32	28	21	9	5	0
3602	99	1994	2	24	214	0	0	2	4	6	24	25	22	24	22	21	16	13	10	10	8	7	0	0
3602	99	1994	2	25	437	0	1	3	3	3	5	8	15	18	20	37	39	42	56	53	59	46	29	0
3602	99	1994	2	26	56	0	0	0	3	9	6	4	9	3	1	2	4	1	5	4	1	2	2	0
3602	99	1994	2	27	133	0	0	0	0	0	0	0	0	2	7	3	5	15	15	35	22	14	15	0
3602	99	1994	2	28	300	17	9	2	2	4	3	2	7	3	13	14	15	21	35	40	32	48	33	0
3602	99	1995	1	1	15307	54	29	24	55	80	141	204	272	352	486	826	1251	1793	2684	2853	2129	1342	732	0
3602	99	1995	1	2	580	0	0	3	4	4	4	8	14	32	35	48	81	69	85	89	53	28	23	0
3602	99	1995	1	3	179	0	0	0	0	0	0	1	2	0	9	10	12	24	39	25	32	13	12	0
3602	99	1995	1	4	461	0	0	0	0	1	1	4	4	14	16	33	35	47	77	80	71	50	28	0
3602	99	1995	1	5	1198	0	0	0	0	3	0	3	7	23	40	82	109	155	222	182	179	119	74	0
3602	99	1995	1	6	845	0	0	0	0	0	2	6	5	21	32	65	94	109	156	151	104	69	31	0
3602	99	1995	1	7	148	3	0	0	0	0	0	1	2	5	6	9	16	29	22	28	18	4	5	0
3602	99	1995	1	8	81	0	0	0	0	0	0	1	0	1	5	6	3	9	13	19	12	9	3	0
3602	99	1995	1	9	272	0	0	0	0	0	1	1	1	3	9	15	16	32	43	53	45	36	17	0
3602	99	1995	1	10	203	0	0	0	0	0	0	0	1	0	5	20	28	35	37	40	22	11	4	0
3602	99	1995	1	11	1791	0	0	0	0	0	4	3	3	11	42	88	136	254	354	385	250	176	85	0
3602	99	1995	1	12	40	1	2	1	5	2	5	2	3	1	4	1	1	1	3	1	5	1	1	0
3602	99	1995	1	13	1428	0	1	1	13	19	37	43	73	84	100	117	130	133	204	189	147	89	48	0
3602	99	1995	1	14	0	0	0	0	0	0	0	0	0	0	0	0	0	0	0	0	0	0	0	0
3602	99	1995	1	15	0	0	0	0	0	0	0	0	0	0	0	0	0	0	0	0	0	0	0	0
3602	99	1995	1	16	0	0	0	0	0	0	0	0	0	0	0	0	0	0	0	0	0	0	0	0
3602	99	1995	1	17	0	0	0	0	0	0	0	0	0	0	0	0	0	0	0	0	0	0	0	0
3602	99	1995	1	18	4297	0	0	0	0	0	0	0	0	5	24	107	275	554	915	1028	743	426	220	0
3602	99	1995	1	19	164	2	0	0	5	18	27	37	36	14	11	8	3	2	0	1	0	0	0	0
3602	99	1995	1	20	419	4	1	1	1	0	0	1	10	20	19	31	49	46	70	66	53	32	15	0
3602	99	1995	1	21	598	0	0	0	1	1	2	1	1	6	16	26	42	58	95	152	90	68	39	0
3602	99	1995	1	22	32	4	0	0	0	0	0	1	0	0	0	5	6	1	1	4	5	3	2	0
3602	99	1995	1	23	235	10	5	5	2	8	4	6	7	11	14	19	24	24	24	32	26	9	5	0
3602	99	1995	1	24	86	0	1	1	2	4	6	5	6	8	6	5	7	5	11	7	5	3	4	0
3602	99	1995	1	25	563	4	3	2	4	4	18	25	30	30	32	45	51	48	73	78	61	41	14	0
3602	99	1995	1	26	65	0	1	4	2	5	8	3	7	6	4	1	3	6	6	5	1	1	2	0
3602	99	1995	1	27	191	0	0	0	0	0	0	0	1	7	9	12	16	26	39	25	31	16	9	0
3602	99	1995	1	28	404	16	10	1	12	7	6	9	7	10	13	25	31	32	49	60	55	34	27	0
3602	99	1995	2	1	11888	42	11	28	41	77	134	285	384	582	861	981	1064	1143	1451	1576	1368	1084	776	0
3602	99	1995	2	2	243	0	1	2	2	3	2	8	7	6	23	20	23	26	28	18	25	25	24	0
3602	99	1995	2	3	130	0	0	0	0	0	0	0	1	2	0	7	11	13	18	22	19	22	15	0
3602	99	1995	2	4	222	0	0	0	0	0	2	1	5	7	8	10	14	20	24	33	46	32	20	0
3602	99	1995	2	5	1147	0	0	0	2	0	3	5	13	28	31	69	84	99	164	186	192	150	121	0
3602	99	1995	2	6	490	0	0	0	0	1	1	0	2	12	18	32	44	50	67	89	76	54	44	0
3602	99	1995	2	7	48	0	0	0	0	0	2	0	2	2	0	5	1	8	6	8	7	1	6	0
3602	99	1995	2	8	116	0	0	0	0	1	0	1	0	1	4	7	7	10	15	13	20	27	10	0
3602	99	1995	2	9	281	0	0	0	0	0	1	2	0	3	3	13	12	22	33	46	49	57	40	0
3602	99	1995	2	10	25	0	0	0	0	0	0	0	1	0	4	2	0	3	2	4	3	2	4	0
3602	99	1995	2	11	845	0	0	0	1	0	1	2	5	21	39	46	72	90	165	154	123	80	46	0
3602	99	1995	2	12	18	0	0	2	2	3	0	0	0	0	2	1	0	1	1	2	1	1	2	0
3602	99	1995	2	13	972	0	0	2	9	23	40	71	78	63	96	82	83	75	94	90	71	64	31	0
3602	99	1995	2	14	3492	0	0	0	0	2	17	71	139	264	423	450	398	373	392	376	271	203	113	0
3602	99	1995	2	15	326	0	0	0	1	2	15	42	41	32	35	26	30	23	21	25	14	9	10	0
3602	99	1995	2	16	425	0	0	0	0	0	0	2	5	14	17	42	44	56	73	79	36	39	18	0
3602	99	1995	2	17	367	0	0	1	2	4	3	6	11	18	31	34	47	24	48	47	48	27	16	0
3602	99	1995	2	18	0	0	0	0	0	0	0	0	0	0	0	0	0	0	0	0	0	0	0	0
3602	99	1995	2	19	0	0	0	0	0	0	0	0	0	0	0	0	0	0	0	0	0	0	0	0
3602	99	1995	2	20	297	7	1	0	0	0	3	2	4	6	11	18	18	23	54	55	38	36	21	0
3602	99	1995	2	21	194	0	0	0	0	0	0	0	1	4	2	8	13	19	31	31	27	29	29	0
3602	99	1995	2	22	30	2	0	1	0	1	1	1	0	1	1	2	3	4	2	5	4	1	1	0
3602	99	1995	2	23	162	5	2	2	2	2	2	6	5	8	7	14	19	14	27	23	10	7	7	0
3602	99	1995	2	24	225	0	0	3	3	12	19	33	23	33	23	15	16	13	9	9	7	5	2	0
3602	99	1995	2	25	484	1	0	2	4	4	8	5	8	17	30	31	40	45	50	76	75	50	38	0
3602	99	1995	2	26	62	0	0	4	6	8	6	7	8	3	5	0	2	2	3	3	2	2	1	0
3602	99	1995	2	27	145	0	0	0	0	0	0	0	0	2	5	6	11	18	17	21	31	22	12	0
3602	99	1995	2	28	314	15	6	8	4	4	2	9	7	9	11	14	18	24	23	41	44	36	39	0
3602	99	1996	1	1	14690	53	25	37	60	83	162	187	264	370	542	837	1235	1605	2389	2734	2086	1312	709	0
3602	99	1996	1	2	618	0	1	1	3	5	15	8	21	29	41	55	64	89	103	80	41	35	27	0
3602	99	1996	1	3	183	0	0	0	0	0	0	0	0	9	2	8	19	23	34	35	25	18	10	0
3602	99	1996	1	4	386	0	0	0	0	0	1	0	3	8	14	19	33	44	66	69	67	40	22	0
3602	99	1996	1	5	1255	0	0	0	0	0	1	10	12	19	37	88	132	141	205	249	175	118	68	0
3602	99	1996	1	6	803	0	0	0	0	1	0	4	11	16	38	58	87	103	121	150	114	57	43	0
3602	99	1996	1	7	141	1	0	2	0	0	1	0	4	4	7	7	13	17	24	32	19	6	4	0
3602	99	1996	1	8	98	0	0	0	0	0	0	1	0	1	3	10	5	3	12	21	27	10	5	0
3602	99	1996	1	9	285	0	0	0	0	0	2	1	2	0	7	18	21	24	54	56	52	37	11	0
3602	99	1996	1	10	175	0	0	0	0	0	0	0	0	1	15	14	15	39	25	38	17	9	2	0
3602	99	1996	1	11	1772	0	0	0	0	0	1	1	6	20	32	83	142	217	354	399	278	169	70	0
3602	99	1996	1	12	37	0	2	7	4	1	2	1	0	0	3	0	2	4	3	2	3	3	0	0
3602	99	1996	1	13	1461	0	0	3	15	20	39	43	69	86	115	117	134	133	193	187	165	86	56	0
3602	99	1996	1	14	0	0	0	0	0	0	0	0	0	0	0	0	0	0	0	0	0	0	0	0
3602	99	1996	1	15	0	0	0	0	0	0	0	0	0	0	0	0	0	0	0	0	0	0	0	0
3602	99	1996	1	16	0	0	0	0	0	0	0	0	0	0	0	0	0	0	0	0	0	0	0	0
3602	99	1996	1	17	0	0	0	0	0	0	0	0	0	0	0	0	0	0	0	0	0	0	0	0
3602	99	1996	1	18	3596	0	0	0	1	0	1	0	0	7	34	108	268	414	713	834	616	400	200	0
3602	99	1996	1	19	186	1	0	0	6	21	35	35	30	26	16	8	1	3	2	1	1	0	0	0
3602	99	1996	1	20	419	3	1	0	1	0	3	5	9	17	22	38	31	45	65	69	58	35	17	0
3602	99	1996	1	21	543	0	0	0	0	0	3	0	3	4	17	28	34	65	76	117	98	51	47	0
3602	99	1996	1	22	57	8	0	0	0	1	3	0	2	3	2	6	6	3	5	8	7	2	1	0
3602	99	1996	1	23	246	9	2	7	5	5	12	9	6	12	24	16	21	24	30	24	20	13	7	0
3602	99	1996	1	24	95	0	0	1	1	0	1	9	11	6	9	9	12	6	8	11	8	2	1	0
3602	99	1996	1	25	591	1	2	2	5	9	12	21	23	35	30	45	66	60	70	85	64	42	19	0
3602	99	1996	1	26	74	0	2	5	6	11	3	4	5	7	4	7	6	2	5	3	2	2	0	0
3602	99	1996	1	27	178	0	0	0	0	0	0	0	1	1	7	8	20	16	31	37	27	17	13	0
3602	99	1996	1	28	417	17	14	5	7	4	5	11	13	11	25	24	26	28	41	68	61	37	20	0
3602	99	1996	2	1	11931	39	28	22	56	64	139	236	408	576	883	925	1015	1129	1433	1578	1378	1102	920	0
3602	99	1996	2	2	256	0	0	1	1	1	1	5	12	9	19	15	17	24	33	47	33	20	18	0
3602	99	1996	2	3	119	0	0	0	0	0	0	0	0	1	2	5	3	5	12	27	16	21	27	0
3602	99	1996	2	4	207	0	1	0	0	0	2	2	3	4	10	9	14	11	24	38	28	25	36	0
3602	99	1996	2	5	1149	0	0	0	1	2	3	4	8	17	31	53	105	107	180	179	169	161	129	0
3602	99	1996	2	6	532	0	0	1	0	2	0	5	12	12	19	46	53	61	59	74	82	49	57	0
3602	99	1996	2	7	59	2	0	0	0	0	1	2	1	2	3	5	1	4	11	5	12	3	7	0
3602	99	1996	2	8	128	0	0	0	0	0	0	0	2	1	4	5	4	12	23	22	19	19	17	0
3602	99	1996	2	9	280	0	0	0	1	0	0	0	2	3	5	6	18	18	34	43	58	48	44	0
3602	99	1996	2	10	19	0	0	0	0	0	0	0	0	0	0	1	3	3	2	2	3	4	1	0
3602	99	1996	2	11	819	1	0	0	0	1	0	4	4	20	39	56	69	81	139	149	117	91	48	0
3602	99	1996	2	12	26	0	0	4	2	0	5	3	1	0	1	2	0	2	1	2	0	1	2	0
3602	99	1996	2	13	1073	1	1	2	18	24	39	47	77	79	116	97	81	77	106	106	85	70	47	0
3602	99	1996	2	14	3409	0	0	0	0	1	16	63	129	268	415	399	401	369	379	360	286	193	130	0
3602	99	1996	2	15	331	0	0	0	0	4	10	24	51	33	42	33	16	27	21	27	20	13	10	0
3602	99	1996	2	16	379	0	0	0	0	0	0	2	7	10	27	32	39	53	62	54	47	25	21	0
3602	99	1996	2	17	366	0	1	0	3	0	6	5	9	14	24	25	37	36	48	46	54	28	30	0
3602	99	1996	2	18	0	0	0	0	0	0	0	0	0	0	0	0	0	0	0	0	0	0	0	0
3602	99	1996	2	19	0	0	0	0	0	0	0	0	0	0	0	0	0	0	0	0	0	0	0	0
3602	99	1996	2	20	310	3	4	0	1	0	0	2	7	9	8	23	19	36	42	51	51	31	23	0
3602	99	1996	2	21	199	0	0	0	0	0	0	1	1	2	2	2	7	13	28	51	29	31	32	0
3602	99	1996	2	22	31	3	0	1	0	0	1	3	1	1	3	0	0	3	3	1	5	6	0	0
3602	99	1996	2	23	169	3	6	3	5	3	7	6	7	10	10	7	10	18	21	21	14	12	6	0
3602	99	1996	2	24	263	0	0	1	6	8	30	28	38	29	24	22	15	21	16	12	6	4	3	0
3602	99	1996	2	25	500	5	1	2	5	2	5	5	11	16	27	38	33	47	61	78	59	66	39	0
3602	99	1996	2	26	50	0	1	0	5	7	7	6	2	3	6	1	0	3	4	1	4	0	0	0
3602	99	1996	2	27	146	0	0	0	0	0	0	0	1	1	5	4	11	15	17	24	33	22	13	0
3602	99	1996	2	28	299	14	13	5	3	6	3	11	4	11	11	6	10	18	22	45	42	39	36	0
3602	99	1997	1	1	15038	39	28	20	47	104	134	176	268	356	550	864	1231	1725	2458	2785	2051	1386	815	1
3602	99	1997	1	2	653	0	0	2	0	5	7	10	21	26	45	66	75	90	112	88	56	29	21	0
3602	99	1997	1	3	195	0	0	0	0	0	1	0	1	4	5	14	26	19	30	42	30	15	8	0
3602	99	1997	1	4	429	0	0	0	0	0	1	2	6	9	13	32	30	44	55	81	72	53	31	0
3602	99	1997	1	5	1287	0	0	1	0	0	2	3	8	18	42	73	118	157	231	241	182	142	69	0
3602	99	1997	1	6	872	0	0	0	1	3	0	2	9	17	33	79	79	126	148	158	108	70	39	0
3602	99	1997	1	7	155	0	1	0	0	0	0	1	2	8	7	6	12	23	23	39	18	7	8	0
3602	99	1997	1	8	105	0	0	0	1	0	0	0	1	1	5	2	10	10	22	21	16	12	4	0
3602	99	1997	1	9	283	0	0	0	0	0	1	1	1	7	11	18	21	24	45	54	51	27	22	0
3602	99	1997	1	10	187	0	0	0	0	0	0	0	1	3	9	14	29	22	32	34	26	14	3	0
3602	99	1997	1	11	1816	0	0	0	1	2	1	1	5	15	41	87	151	209	347	369	295	188	104	0
3602	99	1997	1	12	33	0	0	1	2	7	2	1	1	2	1	2	0	2	3	3	5	1	0	0
3602	99	1997	1	13	1638	1	2	1	4	33	42	45	72	104	128	147	145	167	216	225	158	100	48	0
3602	99	1997	1	14	0	0	0	0	0	0	0	0	0	0	0	0	0	0	0	0	0	0	0	0
3602	99	1997	1	15	0	0	0	0	0	0	0	0	0	0	0	0	0	0	0	0	0	0	0	0
3602	99	1997	1	16	0	0	0	0	0	0	0	0	0	0	0	0	0	0	0	0	0	0	0	0
3602	99	1997	1	17	0	0	0	0	0	0	0	0	0	0	0	0	0	0	0	0	0	0	0	0
3602	99	1997	1	18	3518	0	0	0	0	0	0	0	0	0	23	109	263	469	728	781	541	363	240	1
3602	99	1997	1	19	201	3	1	0	8	26	31	44	39	11	12	12	7	3	1	2	1	0	0	0
3602	99	1997	1	20	431	0	2	0	1	0	0	2	8	18	14	28	44	64	62	89	54	29	16	0
3602	99	1997	1	21	566	0	0	0	0	1	1	0	1	6	14	16	36	47	76	138	92	84	54	0
3602	99	1997	1	22	52	3	0	0	0	1	1	3	4	3	2	2	1	3	8	10	5	4	2	0
3602	99	1997	1	23	227	7	5	1	3	4	6	6	11	9	15	25	20	20	30	34	15	12	4	0
3602	99	1997	1	24	92	0	0	1	0	0	4	6	10	15	9	6	12	6	11	2	5	5	0	0
3602	99	1997	1	25	577	2	2	3	5	6	8	15	23	23	37	35	44	60	78	79	77	48	32	0
3602	99	1997	1	26	75	0	0	2	7	8	11	8	4	9	3	2	3	3	9	3	2	0	1	0
3602	99	1997	1	27	177	0	0	0	0	0	1	0	1	6	4	9	9	26	27	39	17	25	13	0
3602	99	1997	1	28	415	14	12	4	9	3	9	8	13	11	20	23	25	36	39	59	66	43	21	0
3602	99	1997	2	1	12375	33	16	22	40	80	168	250	395	603	913	1070	1072	1181	1469	1559	1478	1134	892	0
3602	99	1997	2	2	267	0	0	0	2	3	6	9	5	10	16	9	19	20	32	34	42	35	25	0
3602	99	1997	2	3	99	0	0	0	0	0	0	0	0	1	0	1	4	8	8	24	19	9	25	0
3602	99	1997	2	4	255	0	0	0	0	0	0	2	5	8	13	12	10	26	33	30	34	36	46	0
3602	99	1997	2	5	1172	0	0	2	1	1	1	7	9	26	38	71	94	106	166	183	174	157	136	0
3602	99	1997	2	6	560	0	0	0	0	0	3	7	13	18	32	44	54	41	68	82	90	67	41	0
3602	99	1997	2	7	46	0	0	0	0	0	1	0	1	1	1	3	2	5	4	10	11	5	2	0
3602	99	1997	2	8	106	0	0	0	0	0	0	0	0	1	3	6	12	5	15	18	19	12	15	0
3602	99	1997	2	9	277	0	0	0	0	1	0	0	2	3	5	14	9	29	38	36	61	40	39	0
3602	99	1997	2	10	24	0	0	0	0	0	0	0	0	0	3	2	5	1	5	4	2	1	1	0
3602	99	1997	2	11	864	0	0	0	0	2	2	3	4	17	41	44	70	108	130	184	132	80	47	0
3602	99	1997	2	12	18	1	1	1	2	1	1	1	0	1	1	2	1	1	3	0	0	1	0	0
3602	99	1997	2	13	1174	0	0	2	15	28	47	62	80	95	107	118	96	95	100	97	95	77	60	0
3602	99	1997	2	14	3524	0	0	0	0	6	19	54	142	256	403	454	400	414	379	354	304	200	139	0
3602	99	1997	2	15	285	0	0	0	1	1	15	31	32	37	33	33	17	16	25	14	12	9	9	0
3602	99	1997	2	16	450	0	0	0	0	0	0	2	10	12	37	37	54	57	73	65	49	39	15	0
3602	99	1997	2	17	371	0	0	0	1	3	10	6	13	15	32	37	39	40	48	41	39	25	22	0
3602	99	1997	2	18	0	0	0	0	0	0	0	0	0	0	0	0	0	0	0	0	0	0	0	0
3602	99	1997	2	19	0	0	0	0	0	0	0	0	0	0	0	0	0	0	0	0	0	0	0	0
3602	99	1997	2	20	304	8	0	0	1	1	1	2	3	9	19	24	21	32	45	38	55	32	13	0
3602	99	1997	2	21	213	0	0	0	0	0	0	2	0	2	5	9	9	14	29	46	41	37	19	0
3602	99	1997	2	22	32	1	0	0	0	0	1	0	1	3	2	7	0	1	4	3	2	3	4	0
3602	99	1997	2	23	182	4	3	4	3	2	9	7	6	8	10	10	17	14	20	23	20	13	9	0
3602	99	1997	2	24	243	0	0	1	4	10	23	31	21	27	30	21	17	13	12	13	9	6	5	0
3602	99	1997	2	25	525	1	4	0	3	3	4	6	15	21	25	44	41	44	60	84	61	56	53	0
3602	99	1997	2	26	53	1	0	3	4	4	9	8	2	2	2	2	2	4	4	2	2	1	1	0
3602	99	1997	2	27	144	0	0	0	0	0	0	0	1	3	6	11	7	10	25	24	21	19	17	0
3602	99	1997	2	28	274	8	6	7	3	7	7	4	11	6	9	15	15	14	37	37	32	31	25	0
3602	99	1998	1	1	15117	55	34	30	55	83	147	192	272	346	567	895	1238	1730	2414	2684	2215	1321	838	1
3602	99	1998	1	2	606	0	0	4	2	4	10	5	23	36	43	55	64	76	81	87	59	33	24	0
3602	99	1998	1	3	217	0	0	0	0	0	0	0	1	5	9	9	16	27	36	37	35	27	15	0
3602	99	1998	1	4	414	0	0	0	0	1	5	3	6	8	12	30	37	45	48	84	66	41	28	0
3602	99	1998	1	5	1272	0	0	2	1	1	8	5	10	18	48	74	121	165	194	231	172	137	85	0
3602	99	1998	1	6	825	0	0	0	0	2	2	6	9	7	27	56	86	117	167	132	127	53	34	0
3602	99	1998	1	7	162	3	1	1	0	0	1	1	1	10	8	4	19	23	36	26	19	6	3	0
3602	99	1998	1	8	75	0	0	0	0	0	1	0	0	0	1	4	3	9	16	13	9	10	9	0
3602	99	1998	1	9	306	0	0	1	0	0	0	1	2	2	12	17	15	35	48	52	53	41	27	0
3602	99	1998	1	10	205	0	0	0	0	0	1	0	3	2	9	16	25	34	36	50	16	10	3	0
3602	99	1998	1	11	1912	0	0	0	0	1	1	2	11	26	36	91	118	249	364	428	326	156	103	0
3602	99	1998	1	12	40	0	1	3	8	2	1	2	5	2	0	2	3	1	3	3	3	1	0	0
3602	99	1998	1	13	1562	0	1	1	9	14	38	49	59	76	132	146	170	156	191	190	176	94	59	1
3602	99	1998	1	14	0	0	0	0	0	0	0	0	0	0	0	0	0	0	0	0	0	0	0	0
3602	99	1998	1	15	0	0	0	0	0	0	0	0	0	0	0	0	0	0	0	0	0	0	0	0
3602	99	1998	1	16	0	0	0	0	0	0	0	0	0	0	0	0	0	0	0	0	0	0	0	0
3602	99	1998	1	17	0	0	0	0	0	0	0	0	0	0	0	0	0	0	0	0	0	0	0	0
3602	99	1998	1	18	3526	0	0	0	0	0	0	0	0	9	41	108	281	440	694	702	632	397	222	0
3602	99	1998	1	19	202	2	0	0	7	20	28	45	37	35	11	7	2	1	3	1	2	1	0	0
3602	99	1998	1	20	486	2	2	0	0	1	5	2	13	15	35	42	61	49	70	83	64	25	17	0
3602	99	1998	1	21	546	0	0	0	0	0	2	1	2	4	11	23	33	47	70	130	101	70	52	0
3602	99	1998	1	22	46	1	1	0	0	0	0	1	3	0	2	5	3	5	4	7	10	4	0	0
3602	99	1998	1	23	232	5	7	4	3	3	6	7	8	13	20	25	22	28	19	27	18	10	7	0
3602	99	1998	1	24	98	0	0	0	1	2	5	15	12	4	10	15	6	11	5	8	3	1	0	0
3602	99	1998	1	25	578	5	3	3	8	8	6	11	23	23	31	50	39	54	85	88	69	45	27	0
3602	99	1998	1	26	78	0	1	4	3	9	11	7	10	5	6	11	0	2	2	4	3	0	0	0
3602	99	1998	1	27	222	0	0	0	0	0	0	1	2	5	8	14	13	22	33	40	46	23	15	0
3602	99	1998	1	28	492	24	13	6	7	6	8	12	10	13	20	42	29	47	69	68	59	36	23	0
3602	99	1998	2	1	12825	43	18	30	39	81	152	275	453	625	840	1126	1171	1200	1410	1706	1521	1189	946	0
3602	99	1998	2	2	265	0	0	2	1	0	2	7	12	4	10	21	19	24	36	47	28	26	26	0
3602	99	1998	2	3	148	0	0	0	0	0	1	0	1	1	1	6	8	12	14	21	29	26	28	0
3602	99	1998	2	4	219	0	0	0	0	1	1	4	4	2	9	8	6	17	20	34	35	44	34	0
3602	99	1998	2	5	1203	0	0	1	1	2	1	6	11	16	36	55	97	138	155	187	180	181	136	0
3602	99	1998	2	6	563	0	0	0	1	0	2	5	8	12	31	47	62	55	77	83	68	62	50	0
3602	99	1998	2	7	65	2	0	0	1	0	0	0	3	2	4	6	1	6	11	9	8	5	7	0
3602	99	1998	2	8	134	0	0	0	0	0	0	0	2	2	0	8	10	10	17	22	29	19	15	0
3602	99	1998	2	9	313	0	0	0	0	2	0	0	2	2	3	15	13	32	31	54	57	52	50	0
3602	99	1998	2	10	21	0	0	0	0	0	0	1	0	1	0	1	3	2	2	5	1	3	2	0
3602	99	1998	2	11	877	0	0	0	0	0	2	4	8	14	37	42	75	91	132	204	138	84	46	0
3602	99	1998	2	12	24	1	3	5	0	2	0	0	1	1	1	1	0	1	2	2	0	3	1	0
3602	99	1998	2	13	1122	1	1	2	9	27	50	84	83	88	87	109	93	87	95	97	94	63	52	0
3602	99	1998	2	14	3702	0	0	0	0	6	11	63	149	300	395	506	442	367	404	391	320	181	167	0
3602	99	1998	2	15	295	0	0	0	1	5	17	23	35	34	39	24	19	18	17	25	18	15	5	0
3602	99	1998	2	16	417	0	0	0	0	0	3	1	3	19	23	45	54	67	48	63	40	33	18	0
3602	99	1998	2	17	415	0	0	2	1	5	9	6	13	20	35	35	49	35	54	48	40	43	20	0
3602	99	1998	2	18	0	0	0	0	0	0	0	0	0	0	0	0	0	0	0	0	0	0	0	0
3602	99	1998	2	19	0	0	0	0	0	0	0	0	0	0	0	0	0	0	0	0	0	0	0	0
3602	99	1998	2	20	306	2	1	0	1	0	1	3	5	3	13	18	16	25	44	59	60	35	20	0
3602	99	1998	2	21	242	0	0	0	0	1	0	1	1	1	9	10	9	27	27	45	40	44	27	0
3602	99	1998	2	22	39	5	0	0	0	1	0	2	1	3	2	5	4	1	2	3	4	4	2	0
3602	99	1998	2	23	197	5	5	3	2	6	4	7	9	10	10	14	18	25	16	26	19	10	8	0
3602	99	1998	2	24	309	0	0	0	6	8	23	33	47	37	30	31	21	22	14	17	8	6	6	0
3602	99	1998	2	25	497	1	0	0	0	1	2	12	25	15	19	37	41	43	52	73	72	57	47	0
3602	99	1998	2	26	58	1	0	3	7	5	11	4	3	4	1	3	3	2	5	1	2	3	0	0
3602	99	1998	2	27	170	0	0	0	0	0	0	1	0	3	11	10	9	15	13	27	36	24	21	0
3602	99	1998	2	28	326	13	7	10	6	5	7	4	17	9	3	21	27	16	27	39	43	43	29	0
3602	99	1999	1	1	15625	48	27	21	57	76	122	184	284	366	549	957	1354	1782	2303	2764	2440	1377	914	0
3602	99	1999	1	2	631	0	0	0	1	1	4	4	28	43	44	67	91	69	68	74	69	33	35	0
3602	99	1999	1	3	228	0	0	0	1	0	1	0	0	3	12	17	19	27	28	45	46	18	11	0
3602	99	1999	1	4	436	0	0	0	0	0	0	1	4	9	18	23	36	46	61	72	93	47	26	0
3602	99	1999	1	5	1339	0	0	0	1	1	5	6	16	17	34	87	99	178	205	257	213	123	97	0
3602	99	1999	1	6	870	0	0	0	0	0	2	3	6	19	29	59	97	117	133	157	136	69	43	0
3602	99	1999	1	7	180	2	0	0	0	2	2	1	1	4	12	9	15	18	31	31	28	15	9	0
3602	99	1999	1	8	83	1	0	0	0	1	0	0	1	2	1	4	4	5	14	20	14	6	10	0
3602	99	1999	1	9	314	0	0	0	0	0	0	1	2	5	7	17	27	35	45	59	53	36	27	0
3602	99	1999	1	10	169	0	0	0	0	0	1	1	1	2	9	21	19	31	24	28	19	11	2	0
3602	99	1999	1	11	1826	0	0	0	0	1	3	3	7	15	43	86	145	219	307	388	344	164	101	0
3602	99	1999	1	12	33	0	0	7	4	2	2	1	1	1	2	0	0	2	2	3	3	3	0	0
3602	99	1999	1	13	1660	0	2	1	7	13	30	55	82	100	120	158	163	168	189	230	180	102	60	0
3602	99	1999	1	14	0	0	0	0	0	0	0	0	0	0	0	0	0	0	0	0	0	0	0	0
3602	99	1999	1	15	0	0	0	0	0	0	0	0	0	0	0	0	0	0	0	0	0	0	0	0
3602	99	1999	1	16	0	0	0	0	0	0	0	0	0	0	0	0	0	0	0	0	0	0	0	0
3602	99	1999	1	17	0	0	0	0	0	0	0	0	0	0	0	0	0	0	0	0	0	0	0	0
3602	99	1999	1	18	3702	1	0	0	0	0	0	0	0	4	20	133	297	479	679	813	660	372	244	0
3602	99	1999	1	19	180	1	0	0	9	21	25	31	38	22	10	8	5	2	1	2	1	3	1	0
3602	99	1999	1	20	491	4	1	0	0	3	2	3	8	11	41	40	49	51	71	86	61	42	18	0
3602	99	1999	1	21	618	0	0	0	0	0	1	1	3	3	15	25	44	58	92	111	124	79	62	0
3602	99	1999	1	22	38	3	0	0	0	1	2	0	2	1	6	2	3	6	3	2	4	2	1	0
3602	99	1999	1	23	263	10	6	1	3	5	7	15	6	16	12	31	27	22	35	29	24	10	4	0
3602	99	1999	1	24	95	0	0	0	2	2	6	10	10	8	10	5	10	10	10	4	6	1	1	0
3602	99	1999	1	25	625	1	3	0	4	6	12	10	17	27	38	49	62	70	77	80	71	60	38	0
3602	99	1999	1	26	101	1	1	3	11	8	3	15	15	9	9	5	5	3	3	3	5	1	1	0
3602	99	1999	1	27	235	0	0	0	0	0	0	0	5	8	8	24	18	29	24	38	38	28	15	0
3602	99	1999	1	28	505	17	9	5	8	4	8	12	16	14	18	29	41	35	57	72	86	44	30	0
3602	99	1999	2	1	12772	39	16	25	37	77	156	261	408	631	855	1094	1139	1307	1342	1615	1559	1131	1080	0
3602	99	1999	2	2	278	0	0	1	1	2	4	6	8	12	14	28	29	31	27	30	29	27	29	0
3602	99	1999	2	3	135	0	0	0	0	0	0	0	0	1	2	6	8	10	16	15	26	22	29	0
3602	99	1999	2	4	233	0	0	0	1	0	1	0	4	6	7	11	11	18	27	37	39	26	45	0
3602	99	1999	2	5	1301	0	0	0	0	0	1	9	12	27	42	60	95	131	158	200	209	170	187	0
3602	99	1999	2	6	605	0	0	0	0	1	3	8	5	13	29	46	57	62	69	86	90	71	65	0
3602	99	1999	2	7	63	0	0	0	0	0	1	1	3	3	2	5	2	6	6	10	8	6	10	0
3602	99	1999	2	8	124	0	0	0	0	0	0	0	1	1	4	4	8	13	15	20	24	18	16	0
3602	99	1999	2	9	344	0	0	0	0	0	0	0	4	3	3	8	18	34	33	78	71	47	45	0
3602	99	1999	2	10	28	0	0	0	0	0	0	0	0	0	1	3	1	6	3	6	7	0	1	0
3602	99	1999	2	11	872	0	0	0	0	1	0	2	7	20	27	52	67	105	129	183	139	100	40	0
3602	99	1999	2	12	26	0	0	2	3	3	0	4	1	1	3	1	2	2	0	1	2	1	0	0
3602	99	1999	2	13	1144	0	1	3	10	31	41	63	82	90	114	111	88	86	98	106	100	70	50	0
3602	99	1999	2	14	3479	0	0	0	0	5	13	62	138	271	383	468	433	403	344	351	283	167	158	0
3602	99	1999	2	15	278	0	0	0	0	3	19	28	32	25	23	31	16	20	25	17	14	15	10	0
3602	99	1999	2	16	437	0	0	0	0	0	2	3	4	15	27	39	52	74	53	53	53	30	32	0
3602	99	1999	2	17	399	1	0	2	1	2	6	8	6	18	19	47	44	55	39	44	52	32	23	0
3602	99	1999	2	18	0	0	0	0	0	0	0	0	0	0	0	0	0	0	0	0	0	0	0	0
3602	99	1999	2	19	0	0	0	0	0	0	0	0	0	0	0	0	0	0	0	0	0	0	0	0
3602	99	1999	2	20	306	6	1	0	0	1	4	5	2	7	9	19	22	30	41	46	62	32	19	0
3602	99	1999	2	21	218	0	0	0	0	0	1	0	3	3	3	6	8	18	23	39	32	43	39	0
3602	99	1999	2	22	36	5	0	0	0	0	0	1	3	1	4	3	3	1	5	4	0	4	2	0
3602	99	1999	2	23	168	8	1	1	3	0	5	6	7	12	7	9	12	23	15	22	17	11	9	0
3602	99	1999	2	24	308	0	0	2	1	9	23	25	37	40	44	35	18	24	17	12	9	5	7	0
3602	99	1999	2	25	486	0	0	2	4	4	6	5	10	13	31	33	41	44	51	70	65	56	51	0
3602	99	1999	2	26	72	0	0	1	6	7	12	12	6	5	5	4	2	0	1	4	2	5	0	0
3602	99	1999	2	27	169	0	0	0	0	0	0	0	3	2	5	4	13	16	27	22	36	17	24	0
3602	99	1999	2	28	379	14	10	10	5	3	4	6	12	12	13	20	27	23	36	43	57	43	41	0
3602	99	2000	1	1	16008	53	19	36	47	98	142	177	276	375	594	944	1385	1841	2334	2789	2485	1431	982	0
3602	99	2000	1	2	589	1	1	2	1	6	6	9	31	33	48	61	57	73	69	69	58	39	25	0
3602	99	2000	1	3	218	0	0	0	0	0	1	0	1	6	6	19	20	28	28	40	41	18	10	0
3602	99	2000	1	4	421	0	0	0	0	1	3	5	5	6	18	24	29	41	57	62	75	52	43	0
3602	99	2000	1	5	1387	0	0	2	0	1	3	5	9	26	36	63	121	174	196	289	208	149	105	0
3602	99	2000	1	6	989	0	0	0	0	0	3	4	13	16	47	69	100	141	139	198	156	62	41	0
3602	99	2000	1	7	194	3	0	0	0	0	0	0	4	8	10	12	19	28	31	36	23	12	8	0
3602	99	2000	1	8	80	0	0	0	0	0	1	1	0	2	0	5	6	12	5	20	11	8	9	0
3602	99	2000	1	9	285	0	0	0	0	0	1	0	3	6	11	21	24	28	33	47	52	34	25	0
3602	99	2000	1	10	207	0	0	0	0	0	0	0	1	3	6	19	28	30	33	29	41	9	8	0
3602	99	2000	1	11	1876	0	0	0	1	1	1	3	10	21	50	92	156	194	310	374	351	202	110	0
3602	99	2000	1	12	31	0	1	4	3	2	1	1	3	1	2	2	0	3	1	3	3	1	0	0
3602	99	2000	1	13	1644	0	0	1	7	20	39	55	64	105	125	149	161	147	185	221	201	100	64	0
3602	99	2000	1	14	0	0	0	0	0	0	0	0	0	0	0	0	0	0	0	0	0	0	0	0
3602	99	2000	1	15	0	0	0	0	0	0	0	0	0	0	0	0	0	0	0	0	0	0	0	0
3602	99	2000	1	16	0	0	0	0	0	0	0	0	0	0	0	0	0	0	0	0	0	0	0	0
3602	99	2000	1	17	0	0	0	0	0	0	0	0	0	0	0	0	0	0	0	0	0	0	0	0
3602	99	2000	1	18	3873	0	0	0	0	0	0	0	0	3	41	121	338	547	706	800	676	375	266	0
3602	99	2000	1	19	206	2	0	0	9	19	36	42	29	23	14	12	7	5	2	3	1	2	0	0
3602	99	2000	1	20	501	8	0	0	0	1	1	4	10	14	23	36	61	72	70	81	68	33	19	0
3602	99	2000	1	21	591	1	0	0	1	0	0	0	4	3	6	18	27	57	94	110	125	70	75	0
3602	99	2000	1	22	47	5	0	1	0	2	0	0	2	1	1	4	3	2	7	6	5	4	4	0
3602	99	2000	1	23	274	3	6	2	4	3	4	9	13	16	17	32	24	31	31	37	23	14	5	0
3602	99	2000	1	24	97	1	0	0	0	2	5	5	8	11	13	12	7	7	12	7	5	1	1	0
3602	99	2000	1	25	646	1	1	9	4	10	10	11	21	27	41	58	52	57	82	76	89	65	32	0
3602	99	2000	1	26	66	0	1	2	2	8	8	6	8	2	5	3	6	3	1	5	3	1	2	0
3602	99	2000	1	27	207	0	0	0	0	0	1	0	2	5	11	12	21	26	28	34	26	24	17	0
3602	99	2000	1	28	535	19	8	11	10	12	10	5	14	14	22	39	39	41	63	63	81	49	35	0
3602	99	2000	2	1	13347	32	14	23	45	71	137	244	427	626	889	1212	1272	1314	1400	1677	1607	1222	1135	0
3602	99	2000	2	2	268	0	0	0	2	3	5	10	11	7	10	21	18	13	24	31	46	28	39	0
3602	99	2000	2	3	120	0	0	0	0	0	0	1	1	0	1	3	5	6	13	21	25	18	26	0
3602	99	2000	2	4	233	0	0	0	0	0	0	3	2	5	11	14	16	21	24	37	44	32	24	0
3602	99	2000	2	5	1253	0	0	1	1	2	1	3	11	16	31	76	107	129	159	208	188	166	154	0
3602	99	2000	2	6	572	0	0	0	0	0	0	3	7	14	40	46	50	72	60	92	72	63	53	0
3602	99	2000	2	7	67	1	0	1	0	0	1	0	0	0	3	6	7	4	8	14	8	8	6	0
3602	99	2000	2	8	136	0	0	0	0	0	0	1	1	2	2	10	14	10	11	29	22	13	21	0
3602	99	2000	2	9	314	0	0	0	0	0	0	1	0	3	6	12	18	22	38	52	63	50	49	0
3602	99	2000	2	10	24	0	0	0	0	0	0	0	2	0	0	1	2	4	5	5	2	1	2	0
3602	99	2000	2	11	967	0	0	0	1	0	2	2	11	11	33	66	96	101	157	153	157	105	72	0
3602	99	2000	2	12	23	0	1	2	4	1	1	0	3	0	4	0	0	2	1	2	2	0	0	0
3602	99	2000	2	13	1197	0	0	1	4	17	42	48	78	98	106	120	107	97	106	122	118	70	63	0
3602	99	2000	2	14	3837	0	0	0	0	1	21	72	157	291	399	536	503	432	357	388	290	213	177	0
3602	99	2000	2	15	287	0	0	0	1	5	11	37	25	26	27	25	24	24	19	21	20	11	11	0
3602	99	2000	2	16	477	0	0	0	0	0	1	0	9	14	28	56	55	79	58	56	51	33	37	0
3602	99	2000	2	17	398	0	0	0	2	0	5	3	15	16	29	37	38	43	52	46	53	25	34	0
3602	99	2000	2	18	0	0	0	0	0	0	0	0	0	0	0	0	0	0	0	0	0	0	0	0
3602	99	2000	2	19	0	0	0	0	0	0	0	0	0	0	0	0	0	0	0	0	0	0	0	0
3602	99	2000	2	20	350	5	1	0	0	0	3	1	6	10	20	15	29	29	44	51	64	40	32	0
3602	99	2000	2	21	195	0	0	0	0	0	0	0	1	4	4	4	10	13	23	33	37	31	35	0
3602	99	2000	2	22	25	0	0	0	0	0	0	0	1	1	1	1	4	3	1	3	5	3	2	0
3602	99	2000	2	23	199	9	4	5	5	3	4	8	10	11	16	20	11	16	18	25	15	10	9	0
3602	99	2000	2	24	303	0	0	0	4	15	18	28	39	41	39	30	20	14	17	13	15	3	7	0
3602	99	2000	2	25	575	0	2	4	3	2	0	8	16	18	29	33	49	57	64	74	83	79	54	0
3602	99	2000	2	26	69	0	1	2	6	14	12	2	5	3	3	0	2	5	1	4	6	2	1	0
3602	99	2000	2	27	204	0	0	0	0	0	0	0	1	5	10	9	18	22	20	28	36	31	24	0
3602	99	2000	2	28	348	14	5	2	7	1	3	7	10	10	9	28	20	20	31	45	43	50	43	0
3602	99	2001	1	1	16455	49	21	37	59	91	149	180	255	369	579	987	1410	1898	2363	2800	2577	1589	1042	0
3602	99	2001	1	2	574	0	0	1	0	3	8	5	19	30	36	51	50	81	80	78	69	40	23	0
3602	99	2001	1	3	214	0	0	0	0	0	2	1	1	5	7	13	22	34	21	41	32	23	12	0
3602	99	2001	1	4	416	0	0	0	0	0	2	2	4	10	15	29	35	43	53	74	62	49	38	0
3602	99	2001	1	5	1363	0	0	0	0	0	3	4	11	14	45	63	125	166	200	268	221	146	97	0
3602	99	2001	1	6	945	0	0	0	0	1	2	5	11	24	34	75	97	117	146	154	140	99	40	0
3602	99	2001	1	7	221	2	0	0	1	0	1	4	2	6	13	16	16	23	27	38	45	14	13	0
3602	99	2001	1	8	91	0	0	0	0	0	0	0	2	2	2	6	5	7	12	25	13	8	9	0
3602	99	2001	1	9	333	0	0	0	0	0	1	1	5	2	13	21	24	36	42	47	71	41	29	0
3602	99	2001	1	10	182	0	0	0	0	0	1	0	0	2	4	13	19	35	29	28	30	13	8	0
3602	99	2001	1	11	1842	0	0	1	1	1	0	2	5	16	36	92	134	221	313	386	328	202	104	0
3602	99	2001	1	12	30	0	0	1	5	2	1	0	1	1	1	5	2	2	2	3	3	0	1	0
3602	99	2001	1	13	1763	0	0	2	6	14	32	57	60	82	128	176	173	184	204	215	220	121	89	0
3602	99	2001	1	14	0	0	0	0	0	0	0	0	0	0	0	0	0	0	0	0	0	0	0	0
3602	99	2001	1	15	0	0	0	0	0	0	0	0	0	0	0	0	0	0	0	0	0	0	0	0
3602	99	2001	1	16	0	0	0	0	0	0	0	0	0	0	0	0	0	0	0	0	0	0	0	0
3602	99	2001	1	17	0	0	0	0	0	0	0	0	0	0	0	0	0	0	0	0	0	0	0	0
3602	99	2001	1	18	3926	0	0	0	0	0	0	0	1	7	33	147	354	506	700	805	703	393	277	0
3602	99	2001	1	19	238	1	0	0	9	35	40	39	44	32	19	7	2	2	2	5	0	1	0	0
3602	99	2001	1	20	534	5	0	0	1	0	1	4	5	12	26	47	60	64	81	79	69	50	30	0
3602	99	2001	1	21	640	0	0	0	1	0	1	1	3	3	8	24	39	57	80	121	126	104	72	0
3602	99	2001	1	22	43	4	0	0	0	1	0	1	1	2	2	4	5	1	7	6	4	5	0	0
3602	99	2001	1	23	262	9	10	7	4	4	6	14	6	14	15	27	24	25	32	25	20	13	7	0
3602	99	2001	1	24	115	0	0	0	2	6	6	9	8	7	10	14	12	12	8	8	7	4	2	0
3602	99	2001	1	25	653	1	4	5	7	7	14	9	20	36	44	59	57	65	76	87	75	53	34	0
3602	99	2001	1	26	72	0	0	2	8	9	8	2	6	3	7	4	4	6	1	7	3	1	1	0
3602	99	2001	1	27	270	0	0	0	0	0	1	2	1	4	11	15	19	37	34	43	50	32	21	0
3602	99	2001	1	28	541	17	6	17	8	5	9	10	15	18	21	26	42	51	59	72	74	54	37	0
3602	99	2001	2	1	13906	52	19	30	38	82	134	246	436	703	883	1246	1373	1391	1381	1726	1714	1207	1245	0
3602	99	2001	2	2	273	0	0	1	0	2	5	3	7	16	17	33	32	23	27	31	31	25	20	0
3602	99	2001	2	3	136	0	0	0	0	0	0	0	2	0	1	5	9	10	22	17	18	20	32	0
3602	99	2001	2	4	254	0	0	0	0	0	0	2	8	5	10	12	21	14	22	44	34	35	47	0
3602	99	2001	2	5	1454	0	0	0	1	2	2	9	13	19	44	72	97	157	166	244	245	187	196	0
3602	99	2001	2	6	596	0	0	0	0	1	2	3	10	15	29	38	50	75	68	72	102	65	66	0
3602	99	2001	2	7	85	1	1	0	0	0	0	1	2	5	2	3	4	7	5	14	17	12	11	0
3602	99	2001	2	8	122	0	0	0	0	0	0	0	0	0	4	3	14	3	14	24	29	17	14	0
3602	99	2001	2	9	290	0	0	0	0	0	0	0	5	6	5	14	19	26	32	35	53	42	53	0
3602	99	2001	2	10	13	0	0	0	0	0	0	0	0	0	0	0	4	1	1	3	3	1	0	0
3602	99	2001	2	11	961	0	0	1	0	1	2	3	7	22	32	51	93	95	126	166	188	102	72	0
3602	99	2001	2	12	37	1	1	6	4	2	2	1	1	0	4	3	1	1	1	3	2	0	4	0
3602	99	2001	2	13	1262	1	3	3	5	21	29	70	70	99	108	141	125	99	98	127	117	73	73	0
3602	99	2001	2	14	4053	0	0	0	0	6	14	53	169	331	383	516	539	487	409	419	317	223	187	0
3602	99	2001	2	15	255	0	0	0	1	4	11	18	30	24	43	23	16	16	16	17	14	12	10	0
3602	99	2001	2	16	447	0	0	0	0	0	1	5	5	15	32	52	69	65	35	54	62	32	20	0
3602	99	2001	2	17	381	0	0	1	2	1	8	6	5	13	23	40	46	38	41	43	45	32	37	0
3602	99	2001	2	18	0	0	0	0	0	0	0	0	0	0	0	0	0	0	0	0	0	0	0	0
3602	99	2001	2	19	0	0	0	0	0	0	0	0	0	0	0	0	0	0	0	0	0	0	0	0
3602	99	2001	2	20	347	6	2	0	0	0	2	4	6	11	16	25	25	32	51	57	52	31	27	0
3602	99	2001	2	21	196	0	0	0	0	0	0	0	0	0	4	7	10	16	12	44	34	34	35	0
3602	99	2001	2	22	29	3	0	0	0	3	0	0	2	0	0	0	1	4	5	1	3	6	1	0
3602	99	2001	2	23	208	10	2	2	1	2	5	6	8	13	5	19	16	26	27	25	23	10	8	0
3602	99	2001	2	24	355	0	1	2	5	14	23	36	40	41	40	50	15	30	14	16	15	8	5	0
3602	99	2001	2	25	521	1	2	3	3	10	2	7	11	14	30	39	43	43	56	67	81	50	59	0
3602	99	2001	2	26	66	0	0	1	11	7	10	4	6	2	2	4	1	3	3	0	4	4	4	0
3602	99	2001	2	27	183	0	0	0	0	0	0	0	3	3	1	12	17	14	16	40	32	20	25	0
3602	99	2001	2	28	364	19	7	8	2	3	9	6	10	12	16	24	25	22	29	36	42	43	51	0
3602	99	2002	1	1	17024	37	39	34	51	89	142	204	254	426	612	1057	1576	2037	2346	2820	2540	1675	1084	1
3602	99	2002	1	2	601	0	0	1	1	4	6	14	18	37	47	70	76	61	74	74	66	26	26	0
3602	99	2002	1	3	246	0	0	0	0	0	0	1	1	5	10	15	22	32	43	34	37	26	20	0
3602	99	2002	1	4	396	0	0	0	0	0	0	4	4	10	13	22	40	40	59	65	58	52	29	0
3602	99	2002	1	5	1355	0	0	0	2	2	1	7	9	19	29	77	115	193	196	229	237	142	97	0
3602	99	2002	1	6	944	0	1	0	0	1	0	14	12	18	35	72	98	136	129	167	122	91	48	0
3602	99	2002	1	7	240	1	0	0	0	0	0	1	1	19	9	18	22	24	33	37	42	19	14	0
3602	99	2002	1	8	74	0	0	0	0	0	0	0	3	2	1	4	10	3	11	9	13	10	8	0
3602	99	2002	1	9	348	0	0	0	0	0	0	1	2	4	13	15	20	38	43	69	64	41	38	0
3602	99	2002	1	10	168	0	0	0	0	0	0	2	0	5	5	21	22	29	29	22	15	12	6	0
3602	99	2002	1	11	1822	0	0	0	1	1	1	0	5	11	43	85	166	214	263	372	344	209	107	0
3602	99	2002	1	12	44	0	4	4	7	3	5	1	2	3	2	1	2	0	2	4	1	3	0	0
3602	99	2002	1	13	1995	1	0	2	11	24	34	50	69	123	121	167	203	238	212	279	220	143	98	0
3602	99	2002	1	14	0	0	0	0	0	0	0	0	0	0	0	0	0	0	0	0	0	0	0	0
3602	99	2002	1	15	0	0	0	0	0	0	0	0	0	0	0	0	0	0	0	0	0	0	0	0
3602	99	2002	1	16	0	0	0	0	0	0	0	0	0	0	0	0	0	0	0	0	0	0	0	0
3602	99	2002	1	17	0	0	0	0	0	0	0	0	0	0	0	0	0	0	0	0	0	0	0	0
3602	99	2002	1	18	4244	0	0	0	0	0	0	0	1	9	45	192	414	576	706	828	713	465	294	1
3602	99	2002	1	19	218	1	1	0	5	21	47	39	34	26	18	9	5	5	1	4	1	1	0	0
3602	99	2002	1	20	532	1	2	0	0	0	2	3	8	22	42	35	47	65	91	73	83	34	24	0
3602	99	2002	1	21	569	0	0	0	0	0	3	1	2	7	9	24	36	60	71	103	106	82	65	0
3602	99	2002	1	22	51	2	0	0	0	0	0	2	3	7	3	1	5	5	4	7	3	7	2	0
3602	99	2002	1	23	297	7	9	7	8	4	3	13	13	14	25	23	28	24	34	30	24	23	8	0
3602	99	2002	1	24	101	0	0	0	1	3	4	8	6	12	7	10	11	12	14	6	3	3	1	0
3602	99	2002	1	25	664	0	0	8	2	4	12	10	15	23	39	51	74	73	76	107	77	56	37	0
3602	99	2002	1	26	105	1	3	3	6	12	10	7	7	6	5	8	11	5	8	5	4	2	2	0
3602	99	2002	1	27	245	0	0	0	0	0	0	0	0	3	8	20	13	25	33	39	50	36	18	0
3602	99	2002	1	28	567	15	16	9	5	2	9	10	15	15	20	40	41	57	66	82	77	51	37	0
3602	99	2002	2	1	14261	40	20	29	57	77	127	264	407	684	987	1243	1414	1442	1479	1653	1745	1337	1256	0
3602	99	2002	2	2	258	0	0	1	1	1	2	7	6	11	17	17	35	21	28	25	42	24	20	0
3602	99	2002	2	3	125	0	0	0	0	0	0	1	0	1	2	3	9	8	15	15	25	24	22	0
3602	99	2002	2	4	232	0	0	0	0	0	2	2	3	5	10	14	14	11	32	26	40	29	44	0
3602	99	2002	2	5	1300	0	0	0	1	0	0	3	18	10	40	69	89	151	158	201	198	171	191	0
3602	99	2002	2	6	614	0	0	0	1	0	2	6	8	22	34	50	64	63	72	87	84	67	54	0
3602	99	2002	2	7	98	1	0	0	0	0	0	0	0	4	6	3	11	13	9	13	19	9	10	0
3602	99	2002	2	8	120	0	0	0	0	0	0	0	1	0	3	4	3	11	15	14	24	21	24	0
3602	99	2002	2	9	333	0	0	0	0	0	1	0	2	5	12	16	18	27	53	46	47	45	61	0
3602	99	2002	2	10	28	0	0	1	0	0	0	0	0	0	1	3	2	2	5	0	7	4	3	0
3602	99	2002	2	11	1008	0	0	0	0	0	0	3	8	17	38	63	87	115	129	164	192	119	73	0
3602	99	2002	2	12	34	0	1	4	3	2	3	4	3	1	2	2	2	2	1	1	2	1	0	0
3602	99	2002	2	13	1343	1	3	3	12	19	34	60	73	107	109	130	156	125	109	125	116	83	78	0
3602	99	2002	2	14	4145	0	0	0	1	2	18	70	144	311	437	532	546	490	426	369	361	230	208	0
3602	99	2002	2	15	223	0	0	0	0	4	9	22	20	22	29	23	17	19	12	12	17	6	11	0
3602	99	2002	2	16	459	0	0	0	0	0	1	4	3	13	35	55	71	61	69	56	37	33	21	0
3602	99	2002	2	17	432	0	1	3	3	5	7	5	12	17	32	46	47	39	35	45	45	60	30	0
3602	99	2002	2	18	0	0	0	0	0	0	0	0	0	0	0	0	0	0	0	0	0	0	0	0
3602	99	2002	2	19	0	0	0	0	0	0	0	0	0	0	0	0	0	0	0	0	0	0	0	0
3602	99	2002	2	20	350	4	1	0	1	2	0	3	7	11	8	22	21	45	35	57	57	39	37	0
3602	99	2002	2	21	238	0	0	0	0	0	1	1	3	2	2	6	11	18	18	41	47	45	43	0
3602	99	2002	2	22	32	2	0	0	0	0	0	1	0	0	2	2	5	5	3	4	5	0	3	0
3602	99	2002	2	23	211	5	4	4	7	4	7	7	7	19	13	10	16	10	27	18	25	20	8	0
3602	99	2002	2	24	364	0	0	3	6	14	15	29	44	43	58	28	37	21	17	22	16	8	3	0
3602	99	2002	2	25	561	1	0	2	2	2	4	9	13	19	24	52	41	53	66	74	85	60	54	0
3602	99	2002	2	26	86	0	2	3	9	12	10	6	4	4	8	2	5	4	3	5	5	2	2	0
3602	99	2002	2	27	190	0	0	0	0	0	0	0	1	5	6	11	11	15	20	31	34	32	24	0
3602	99	2002	2	28	410	21	7	3	5	4	7	10	8	12	17	16	23	33	39	49	55	52	49	0
3602	99	2003	1	1	17438	63	21	25	57	87	137	197	255	380	569	1059	1689	2071	2540	2783	2689	1774	1042	0
3602	99	2003	1	2	621	1	0	0	0	4	11	15	16	31	43	74	67	84	84	78	58	37	18	0
3602	99	2003	1	3	251	0	0	0	0	0	0	0	1	3	6	17	27	26	42	39	44	26	20	0
3602	99	2003	1	4	403	0	0	0	0	0	0	2	3	10	19	26	41	38	54	64	76	38	32	0
3602	99	2003	1	5	1368	0	0	1	0	0	3	2	12	14	28	82	100	170	217	260	233	162	84	0
3602	99	2003	1	6	922	0	0	0	0	1	3	2	12	18	45	54	115	115	155	135	151	84	32	0
3602	99	2003	1	7	253	3	1	0	2	0	0	1	2	10	14	24	17	29	41	39	29	30	11	0
3602	99	2003	1	8	63	0	0	0	0	0	1	0	1	0	3	2	2	7	7	17	14	8	1	0
3602	99	2003	1	9	360	0	0	0	0	0	1	0	2	4	8	19	25	46	47	72	64	45	27	0
3602	99	2003	1	10	166	0	0	0	0	0	0	0	1	3	8	9	21	36	25	30	16	12	5	0
3602	99	2003	1	11	1794	1	0	0	0	0	1	2	8	15	36	85	172	196	262	334	321	232	129	0
3602	99	2003	1	12	46	1	2	4	8	1	1	3	3	2	3	7	1	3	3	2	2	0	0	0
3602	99	2003	1	13	1904	1	0	1	11	15	30	54	74	100	140	191	199	176	186	222	253	146	105	0
3602	99	2003	1	14	0	0	0	0	0	0	0	0	0	0	0	0	0	0	0	0	0	0	0	0
3602	99	2003	1	15	0	0	0	0	0	0	0	0	0	0	0	0	0	0	0	0	0	0	0	0
3602	99	2003	1	16	0	0	0	0	0	0	0	0	0	0	0	0	0	0	0	0	0	0	0	0
3602	99	2003	1	17	0	0	0	0	0	0	0	0	0	0	0	0	0	0	0	0	0	0	0	0
3602	99	2003	1	18	4714	0	0	0	0	0	0	0	0	10	36	181	508	710	899	863	755	472	280	0
3602	99	2003	1	19	232	1	0	0	9	24	40	35	40	27	22	11	8	7	5	1	1	1	0	0
3602	99	2003	1	20	488	4	0	0	0	1	0	7	7	18	26	48	60	71	50	60	75	42	19	0
3602	99	2003	1	21	564	1	0	0	0	0	1	0	1	2	3	26	38	49	69	104	115	89	66	0
3602	99	2003	1	22	39	0	0	0	0	0	0	0	0	3	3	2	6	2	4	6	9	2	2	0
3602	99	2003	1	23	288	12	2	2	8	7	9	19	13	12	10	19	34	27	24	32	34	14	10	0
3602	99	2003	1	24	128	0	0	1	2	4	4	7	10	9	8	19	16	17	9	5	11	5	1	0
3602	99	2003	1	25	705	3	1	3	1	9	8	16	24	31	42	48	70	72	98	106	70	70	33	0
3602	99	2003	1	26	68	1	1	4	6	10	6	6	4	6	3	1	4	4	2	4	4	2	0	0
3602	99	2003	1	27	266	0	0	0	0	0	0	0	1	6	5	11	22	29	33	54	46	34	25	0
3602	99	2003	1	28	568	25	13	6	7	8	11	9	7	23	19	25	47	58	63	72	85	55	35	0
3602	99	2003	2	1	14444	38	19	25	46	94	122	278	442	707	942	1165	1451	1492	1537	1562	1725	1467	1332	0
3602	99	2003	2	2	267	0	0	1	1	6	3	7	5	13	20	24	22	19	27	32	32	25	30	0
3602	99	2003	2	3	137	0	0	0	0	0	0	0	1	1	2	4	7	11	17	19	20	30	25	0
3602	99	2003	2	4	234	0	0	0	0	1	0	4	3	8	7	15	15	17	20	29	40	36	39	0
3602	99	2003	2	5	1329	0	0	0	0	3	3	3	7	22	38	78	90	129	172	181	209	217	177	0
3602	99	2003	2	6	628	0	0	0	0	1	2	5	9	23	37	41	65	76	74	63	90	70	72	0
3602	99	2003	2	7	123	2	0	0	1	1	2	0	3	2	5	3	10	10	19	12	17	15	21	0
3602	99	2003	2	8	116	0	0	0	0	0	0	0	2	1	0	8	6	11	16	16	19	24	13	0
3602	99	2003	2	9	359	0	0	0	0	0	0	0	3	2	8	12	14	28	48	45	63	67	69	0
3602	99	2003	2	10	23	0	0	0	0	0	0	0	0	1	0	2	2	2	3	6	3	1	3	0
3602	99	2003	2	11	1031	0	0	0	1	1	1	0	4	15	41	49	98	138	125	153	202	108	95	0
3602	99	2003	2	12	33	1	1	6	3	3	3	0	2	1	2	1	2	1	2	2	1	0	2	0
3602	99	2003	2	13	1372	0	1	1	7	30	32	65	90	102	118	128	149	119	112	122	106	96	94	0
3602	99	2003	2	14	4091	0	0	0	0	3	11	49	171	307	409	473	576	494	421	351	352	277	197	0
3602	99	2003	2	15	242	0	0	0	0	1	11	18	31	23	28	23	22	15	19	15	12	15	9	0
3602	99	2003	2	16	522	0	0	0	1	2	0	1	7	21	27	52	77	66	86	68	47	38	29	0
3602	99	2003	2	17	395	0	0	1	3	7	3	12	5	20	33	29	46	53	39	48	51	28	17	0
3602	99	2003	2	18	0	0	0	0	0	0	0	0	0	0	0	0	0	0	0	0	0	0	0	0
3602	99	2003	2	19	0	0	0	0	0	0	0	0	0	0	0	0	0	0	0	0	0	0	0	0
3602	99	2003	2	20	328	4	2	0	0	1	4	5	2	9	12	20	31	30	46	49	49	34	30	0
3602	99	2003	2	21	237	0	0	0	0	0	0	2	1	3	5	2	10	18	28	40	47	40	41	0
3602	99	2003	2	22	28	1	1	0	0	0	1	1	3	2	1	3	1	2	3	2	3	3	1	0
3602	99	2003	2	23	229	7	6	6	2	3	8	11	12	9	9	26	16	19	19	23	29	10	14	0
3602	99	2003	2	24	407	0	0	1	5	13	15	43	48	51	48	48	37	34	19	14	15	7	9	0
3602	99	2003	2	25	553	0	0	0	7	2	10	12	12	18	25	41	43	58	68	63	92	65	37	0
3602	99	2003	2	26	74	0	0	3	9	7	11	8	4	4	6	5	4	2	1	5	3	2	0	0
3602	99	2003	2	27	214	0	0	0	0	0	0	0	0	5	8	12	19	15	17	36	30	34	38	0
3602	99	2003	2	28	403	12	8	4	3	5	0	10	5	19	15	13	28	27	37	50	45	58	64	0
3602	99	2004	1	1	18928	54	26	26	64	92	133	208	271	403	568	1066	1918	2323	2871	2902	2759	2047	1197	0
3602	99	2004	1	2	568	0	0	1	2	1	4	10	21	34	44	63	78	68	80	57	61	28	16	0
3602	99	2004	1	3	274	0	0	0	0	0	2	0	1	4	7	18	34	36	37	38	38	31	28	0
3602	99	2004	1	4	454	0	0	0	0	1	0	1	6	7	12	21	44	48	59	75	81	69	30	0
3602	99	2004	1	5	1534	0	0	0	1	1	6	11	14	19	34	67	125	192	244	262	235	207	116	0
3602	99	2004	1	6	953	0	0	0	2	3	1	6	13	24	27	67	122	127	146	155	140	82	38	0
3602	99	2004	1	7	269	1	0	0	0	0	0	1	5	6	22	29	32	28	39	33	25	30	18	0
3602	99	2004	1	8	87	0	0	0	0	0	0	0	2	1	2	4	9	11	9	11	16	11	11	0
3602	99	2004	1	9	355	0	0	0	0	0	0	2	5	7	13	24	29	46	47	60	47	41	34	0
3602	99	2004	1	10	177	0	0	0	0	0	0	0	3	2	7	14	18	24	29	28	20	22	10	0
3602	99	2004	1	11	2020	0	0	0	1	0	2	2	6	26	44	88	156	249	328	407	362	239	110	0
3602	99	2004	1	12	51	1	4	4	9	2	2	1	2	1	1	1	7	5	1	2	7	1	0	0
3602	99	2004	1	13	1990	0	0	0	9	21	30	69	62	94	118	160	225	219	232	222	229	188	112	0
3602	99	2004	1	14	0	0	0	0	0	0	0	0	0	0	0	0	0	0	0	0	0	0	0	0
3602	99	2004	1	15	0	0	0	0	0	0	0	0	0	0	0	0	0	0	0	0	0	0	0	0
3602	99	2004	1	16	0	0	0	0	0	0	0	0	0	0	0	0	0	0	0	0	0	0	0	0
3602	99	2004	1	17	0	0	0	0	0	0	0	0	0	0	0	0	0	0	0	0	0	0	0	0
3602	99	2004	1	18	5518	0	0	0	0	0	0	0	1	16	53	226	616	809	1107	950	851	580	309	0
3602	99	2004	1	19	208	2	0	1	5	21	35	46	31	27	9	11	7	6	2	2	0	3	0	0
3602	99	2004	1	20	562	6	0	1	1	1	3	3	9	13	28	42	63	74	72	91	73	58	24	0
3602	99	2004	1	21	597	2	0	0	1	0	1	5	1	4	10	23	35	53	78	94	125	91	74	0
3602	99	2004	1	22	58	4	0	0	0	0	0	2	2	5	4	6	7	4	6	5	8	3	2	0
3602	99	2004	1	23	296	3	5	2	3	5	13	10	11	17	12	24	36	38	33	38	20	18	8	0
3602	99	2004	1	24	132	0	0	0	2	2	5	5	10	19	15	12	16	14	10	8	7	5	2	0
3602	99	2004	1	25	723	3	4	0	4	8	8	15	27	28	38	57	73	78	76	93	96	79	36	0
3602	99	2004	1	26	94	0	0	6	7	11	6	7	14	6	5	5	6	2	8	6	3	1	1	0
3602	99	2004	1	27	294	0	0	0	0	1	0	0	4	3	5	20	35	39	41	48	45	31	22	0
3602	99	2004	1	28	594	23	13	10	10	7	7	4	11	15	23	28	46	50	56	72	89	69	61	0
3602	99	2004	2	1	14679	47	21	24	48	81	169	292	398	668	1074	1237	1476	1474	1532	1607	1680	1498	1353	0
3602	99	2004	2	2	269	0	1	0	1	3	7	5	8	11	17	26	29	19	27	28	24	26	37	0
3602	99	2004	2	3	125	0	0	0	0	0	0	1	0	2	4	6	5	11	8	11	30	19	28	0
3602	99	2004	2	4	213	0	0	0	0	0	1	1	4	2	7	9	19	20	14	21	33	41	41	0
3602	99	2004	2	5	1475	0	0	1	1	2	2	3	12	19	39	63	87	138	211	228	235	220	214	0
3602	99	2004	2	6	568	0	0	0	0	1	2	2	10	19	26	50	50	54	62	80	70	87	55	0
3602	99	2004	2	7	120	1	1	0	0	0	1	1	1	1	5	5	8	12	12	17	18	16	21	0
3602	99	2004	2	8	80	0	0	0	0	0	0	0	0	2	2	4	6	10	9	7	15	13	12	0
3602	99	2004	2	9	348	0	0	0	0	0	0	0	1	5	8	5	21	30	35	48	63	66	66	0
3602	99	2004	2	10	31	0	0	0	0	0	1	0	2	2	0	1	2	1	5	8	5	1	3	0
3602	99	2004	2	11	1101	1	0	1	0	0	2	0	10	19	45	52	98	146	146	172	183	131	95	0
3602	99	2004	2	12	28	0	2	4	1	1	1	3	1	2	2	0	1	0	3	1	1	3	2	0
3602	99	2004	2	13	1456	0	0	2	15	21	52	70	74	106	139	134	165	131	145	106	119	94	83	0
3602	99	2004	2	14	4120	0	0	0	0	4	22	77	132	290	462	521	555	495	418	370	336	233	205	0
3602	99	2004	2	15	256	0	0	0	1	5	14	24	29	26	41	23	22	12	12	8	13	18	8	0
3602	99	2004	2	16	566	0	0	0	0	0	1	5	9	14	38	61	87	80	65	63	57	47	39	0
3602	99	2004	2	17	465	1	0	2	3	4	6	6	7	19	47	39	60	46	42	54	44	43	42	0
3602	99	2004	2	18	0	0	0	0	0	0	0	0	0	0	0	0	0	0	0	0	0	0	0	0
3602	99	2004	2	19	0	0	0	0	0	0	0	0	0	0	0	0	0	0	0	0	0	0	0	0
3602	99	2004	2	20	363	6	1	0	0	0	0	2	3	8	12	24	38	35	43	46	57	44	44	0
3602	99	2004	2	21	195	0	0	0	0	0	0	0	3	2	3	6	6	9	17	24	38	44	43	0
3602	99	2004	2	22	58	1	0	0	0	0	0	2	0	2	4	2	7	6	3	15	5	4	7	0
3602	99	2004	2	23	198	8	2	2	3	2	5	8	8	10	11	19	20	19	23	20	18	10	10	0
3602	99	2004	2	24	447	0	0	1	3	14	22	44	43	55	62	51	38	27	28	26	16	10	7	0
3602	99	2004	2	25	564	1	1	1	3	5	9	12	8	18	32	47	45	51	50	69	78	79	55	0
3602	99	2004	2	26	80	0	1	2	8	6	10	10	2	6	5	5	3	2	5	4	6	4	1	0
3602	99	2004	2	27	191	0	0	0	0	0	0	0	1	3	7	11	20	14	27	19	30	35	24	0
3602	99	2004	2	28	390	20	10	7	3	9	2	5	14	6	16	18	19	30	21	49	63	45	53	0
3602	99	2005	1	1	19408	49	22	38	51	91	142	178	254	401	692	1144	1963	2515	2836	2853	2904	1977	1298	0
3602	99	2005	1	2	589	0	0	0	1	2	3	9	18	32	48	62	88	76	87	56	51	35	21	0
3602	99	2005	1	3	270	0	0	0	0	0	0	0	3	0	4	16	22	30	42	40	46	44	23	0
3602	99	2005	1	4	427	0	0	0	0	1	1	1	6	9	22	21	30	40	54	80	79	51	32	0
3602	99	2005	1	5	1475	0	0	1	0	5	2	5	8	21	36	70	120	175	230	243	259	185	115	0
3602	99	2005	1	6	988	0	0	0	0	1	1	4	11	20	41	74	102	162	144	146	155	71	56	0
3602	99	2005	1	7	290	1	0	0	0	0	2	2	4	7	28	31	36	35	28	34	47	19	16	0
3602	99	2005	1	8	86	0	0	0	0	0	1	0	0	0	2	9	9	12	7	8	22	9	7	0
3602	99	2005	1	9	413	0	0	0	0	0	1	4	1	4	15	17	39	54	51	68	67	48	44	0
3602	99	2005	1	10	210	0	0	0	0	0	0	0	0	5	9	14	34	32	39	30	26	13	8	0
3602	99	2005	1	11	1885	0	0	0	0	1	1	4	5	16	40	81	145	245	272	340	345	252	138	0
3602	99	2005	1	12	37	0	0	2	4	5	2	2	3	1	1	2	2	5	1	1	4	2	0	0
3602	99	2005	1	13	2049	0	1	0	7	16	31	40	67	92	131	175	225	215	226	227	249	215	132	0
3602	99	2005	1	14	0	0	0	0	0	0	0	0	0	0	0	0	0	0	0	0	0	0	0	0
3602	99	2005	1	15	0	0	0	0	0	0	0	0	0	0	0	0	0	0	0	0	0	0	0	0
3602	99	2005	1	16	0	0	0	0	0	0	0	0	0	0	0	0	0	0	0	0	0	0	0	0
3602	99	2005	1	17	0	0	0	0	0	0	0	0	0	0	0	0	0	0	0	0	0	0	0	0
3602	99	2005	1	18	6012	0	1	0	0	0	0	0	2	13	85	268	712	963	1158	1000	938	542	330	0
3602	99	2005	1	19	216	2	0	1	7	22	42	39	34	26	21	9	8	4	1	0	0	0	0	0
3602	99	2005	1	20	579	5	0	0	2	2	0	5	11	23	26	45	73	68	71	70	83	50	45	0
3602	99	2005	1	21	579	0	0	0	0	0	0	2	4	5	14	23	31	60	79	81	102	101	77	0
3602	99	2005	1	22	57	2	1	0	0	0	0	3	2	2	4	8	0	4	8	5	10	5	3	0
3602	99	2005	1	23	282	6	2	4	2	6	7	9	7	9	16	32	40	39	27	30	25	18	3	0
3602	99	2005	1	24	151	0	0	2	2	2	10	5	14	17	20	18	14	9	13	11	8	4	2	0
3602	99	2005	1	25	758	3	3	7	8	8	10	15	18	34	48	54	80	79	88	98	82	74	49	0
3602	99	2005	1	26	86	0	2	2	9	10	8	6	4	9	4	9	3	3	4	3	5	2	3	0
3602	99	2005	1	27	286	0	0	0	0	0	0	0	2	9	11	25	21	34	23	55	40	42	24	0
3602	99	2005	1	28	556	22	11	15	5	6	9	12	15	12	24	35	36	59	51	74	81	52	37	0
3602	99	2005	2	1	14975	37	18	21	47	83	161	282	400	785	1020	1245	1487	1531	1603	1524	1699	1555	1477	0
3602	99	2005	2	2	285	1	0	0	0	2	5	4	6	18	16	22	29	22	36	27	33	25	39	0
3602	99	2005	2	3	125	0	0	0	0	0	0	0	0	0	1	3	11	11	18	15	16	22	28	0
3602	99	2005	2	4	237	0	0	0	0	0	2	3	1	3	7	12	14	18	23	33	41	31	49	0
3602	99	2005	2	5	1411	0	0	0	5	2	4	8	11	25	40	56	86	130	159	198	256	222	209	0
3602	99	2005	2	6	637	0	0	0	0	2	0	3	9	16	28	52	80	70	74	69	87	83	64	0
3602	99	2005	2	7	137	0	0	0	1	1	0	0	1	1	6	4	7	13	14	15	22	33	19	0
3602	99	2005	2	8	107	0	0	0	0	0	0	0	1	0	2	3	8	11	13	12	23	17	17	0
3602	99	2005	2	9	416	0	0	0	1	1	1	0	0	6	9	18	19	29	38	61	64	88	81	0
3602	99	2005	2	10	23	0	0	0	0	0	0	0	0	0	0	0	3	2	4	7	5	2	0	0
3602	99	2005	2	11	1216	0	0	0	0	0	3	3	7	18	45	63	125	157	170	182	187	142	114	0
3602	99	2005	2	12	32	0	2	3	3	3	1	0	3	1	2	2	4	2	1	0	1	2	2	0
3602	99	2005	2	13	1507	0	1	0	5	21	51	76	71	117	128	108	144	151	143	137	139	117	98	0
3602	99	2005	2	14	4067	0	0	0	0	3	19	66	151	358	474	530	558	503	450	264	268	205	218	0
3602	99	2005	2	15	218	0	0	0	0	1	7	25	21	25	29	24	11	13	15	14	8	15	10	0
3602	99	2005	2	16	548	0	0	0	0	0	1	5	5	10	26	67	70	74	85	72	54	45	34	0
3602	99	2005	2	17	456	0	0	1	1	3	5	13	6	12	32	45	53	38	51	47	61	49	39	0
3602	99	2005	2	18	0	0	0	0	0	0	0	0	0	0	0	0	0	0	0	0	0	0	0	0
3602	99	2005	2	19	0	0	0	0	0	0	0	0	0	0	0	0	0	0	0	0	0	0	0	0
3602	99	2005	2	20	327	4	2	0	0	1	1	2	3	14	17	23	18	21	37	56	44	47	37	0
3602	99	2005	2	21	214	0	0	0	0	0	1	1	2	2	1	5	11	14	22	25	33	43	54	0
3602	99	2005	2	22	37	3	1	0	0	0	0	1	2	1	1	3	3	8	2	1	4	3	4	0
3602	99	2005	2	23	202	6	4	2	3	6	10	7	11	10	12	9	16	20	13	18	22	22	11	0
3602	99	2005	2	24	497	0	0	0	4	11	20	38	50	74	64	63	47	35	27	20	16	19	9	0
3602	99	2005	2	25	618	2	1	3	3	5	7	9	9	27	22	45	61	55	73	75	90	79	52	0
3602	99	2005	2	26	92	0	0	3	11	11	11	3	9	6	5	6	2	4	4	4	5	4	4	0
3602	99	2005	2	27	200	0	0	0	0	1	0	0	0	4	8	12	15	10	22	25	34	35	34	0
3602	99	2005	2	28	355	15	7	7	8	3	6	3	5	10	10	14	32	35	29	33	45	43	50	0
3602	99	2006	1	1	19704	50	26	37	59	83	129	187	252	388	679	1157	2042	2540	3001	2807	2783	2057	1427	0
3602	99	2006	1	2	647	0	1	2	2	5	6	8	16	29	55	69	90	71	77	78	67	44	27	0
3602	99	2006	1	3	281	0	0	0	0	0	0	1	1	6	12	16	35	33	38	35	38	41	25	0
3602	99	2006	1	4	406	0	0	0	0	0	1	3	6	8	8	17	28	56	58	78	61	41	41	0
3602	99	2006	1	5	1548	0	0	0	2	0	2	6	9	19	42	71	127	187	240	246	250	199	148	0
3602	99	2006	1	6	994	0	0	0	2	0	2	1	13	22	34	80	113	126	167	147	128	97	62	0
3602	99	2006	1	7	292	3	0	1	1	0	1	1	4	9	17	43	24	36	34	30	38	27	23	0
3602	99	2006	1	8	82	0	0	0	0	0	0	0	0	1	2	6	8	15	19	6	8	9	8	0
3602	99	2006	1	9	388	0	0	0	0	0	0	0	2	3	15	21	34	45	51	56	60	57	44	0
3602	99	2006	1	10	200	0	0	0	0	0	0	0	0	4	5	11	31	31	34	32	30	15	7	0
3602	99	2006	1	11	1971	0	0	0	0	0	1	4	5	11	49	87	144	245	284	330	390	267	154	0
3602	99	2006	1	12	29	1	2	4	1	2	4	0	2	0	0	0	2	0	5	2	2	2	0	0
3602	99	2006	1	13	2178	0	0	1	9	14	38	62	67	102	139	161	219	237	257	261	280	202	129	0
3602	99	2006	1	14	0	0	0	0	0	0	0	0	0	0	0	0	0	0	0	0	0	0	0	0
3602	99	2006	1	15	0	0	0	0	0	0	0	0	0	0	0	0	0	0	0	0	0	0	0	0
3602	99	2006	1	16	0	0	0	0	0	0	0	0	0	0	0	0	0	0	0	0	0	0	0	0
3602	99	2006	1	17	0	0	0	0	0	0	0	0	0	0	0	0	0	0	0	0	0	0	0	0
3602	99	2006	1	18	6200	0	0	0	0	0	0	0	2	24	95	297	761	1044	1217	987	842	559	372	0
3602	99	2006	1	19	204	0	0	1	11	26	35	41	32	21	13	12	6	0	2	2	0	1	1	0
3602	99	2006	1	20	622	4	1	0	0	1	3	5	13	20	29	64	82	83	77	76	66	56	42	0
3602	99	2006	1	21	459	1	0	0	0	0	0	0	1	3	7	19	23	45	60	59	94	77	70	0
3602	99	2006	1	22	59	1	0	0	1	0	0	3	2	3	0	5	6	7	8	8	7	3	5	0
3602	99	2006	1	23	261	8	5	4	2	3	10	12	14	8	16	16	33	23	31	22	31	18	5	0
3602	99	2006	1	24	151	0	0	2	0	5	6	7	15	13	15	19	17	11	12	13	11	3	2	0
3602	99	2006	1	25	729	2	6	3	6	2	4	8	16	26	42	57	96	73	97	86	86	87	32	0
3602	99	2006	1	26	91	1	3	3	9	12	8	8	5	7	7	0	7	3	7	3	2	3	3	0
3602	99	2006	1	27	252	0	0	0	0	0	0	0	1	4	6	15	23	38	38	34	41	28	24	0
3602	99	2006	1	28	511	20	5	13	7	7	5	8	9	13	17	16	38	44	51	63	73	66	56	0
3602	99	2006	2	1	15009	48	22	24	36	73	150	264	431	691	945	1288	1528	1663	1604	1600	1679	1511	1452	0
3602	99	2006	2	2	277	0	0	0	1	0	3	2	7	7	10	27	28	31	32	39	37	27	26	0
3602	99	2006	2	3	118	0	0	0	0	0	1	0	1	1	2	6	4	8	11	18	26	13	27	0
3602	99	2006	2	4	232	0	0	0	0	0	1	1	3	5	7	18	15	14	40	23	31	35	39	0
3602	99	2006	2	5	1487	0	0	0	1	2	4	7	9	22	37	62	110	133	171	214	250	244	221	0
3602	99	2006	2	6	688	0	0	0	0	2	3	4	10	17	27	53	73	86	85	83	88	82	75	0
3602	99	2006	2	7	140	0	0	0	0	0	1	1	0	1	1	7	10	11	17	21	25	17	28	0
3602	99	2006	2	8	112	0	0	0	0	0	0	0	1	2	3	7	9	8	11	20	25	15	11	0
3602	99	2006	2	9	392	0	0	0	0	0	0	0	0	6	7	12	23	31	40	57	64	80	72	0
3602	99	2006	2	10	16	0	0	0	0	0	0	0	1	1	0	0	2	1	1	2	3	4	1	0
3602	99	2006	2	11	1217	0	0	0	0	0	2	5	7	17	41	69	109	144	168	188	197	162	108	0
3602	99	2006	2	12	27	1	2	1	1	0	2	5	0	2	1	0	2	2	1	4	1	2	0	0
3602	99	2006	2	13	1396	0	0	2	4	24	44	56	77	87	103	146	140	123	133	120	134	97	106	0
3602	99	2006	2	14	4156	0	0	0	0	3	13	76	165	313	403	523	576	611	453	319	261	222	218	0
3602	99	2006	2	15	225	0	0	0	0	3	12	16	17	33	30	19	12	18	20	14	10	7	14	0
3602	99	2006	2	16	561	0	0	0	0	0	2	4	11	19	26	63	98	85	72	70	57	29	25	0
3602	99	2006	2	17	404	0	1	0	3	2	5	2	11	15	36	42	40	42	51	39	42	39	34	0
3602	99	2006	2	18	0	0	0	0	0	0	0	0	0	0	0	0	0	0	0	0	0	0	0	0
3602	99	2006	2	19	0	0	0	0	0	0	0	0	0	0	0	0	0	0	0	0	0	0	0	0
3602	99	2006	2	20	367	7	0	0	2	1	3	1	2	12	16	19	36	48	28	50	54	47	41	0
3602	99	2006	2	21	198	0	0	0	0	0	0	0	0	1	1	2	5	8	16	23	35	53	54	0
3602	99	2006	2	22	40	2	1	0	0	0	1	1	3	0	3	4	3	2	1	3	6	4	6	0
3602	99	2006	2	23	223	6	3	5	3	2	5	14	7	8	14	8	20	20	29	24	19	27	9	0
3602	99	2006	2	24	507	0	0	2	7	10	23	40	51	72	73	60	48	39	24	20	19	11	8	0
3602	99	2006	2	25	568	2	1	1	1	7	4	10	15	16	26	45	49	68	59	68	77	60	59	0
3602	99	2006	2	26	61	0	1	3	4	7	11	3	5	4	2	2	3	2	2	4	4	3	1	0
3602	99	2006	2	27	221	0	0	0	0	0	0	0	0	4	7	14	17	20	31	32	41	24	31	0
3602	99	2006	2	28	389	23	9	7	6	4	6	7	6	4	18	25	23	29	32	38	52	51	49	0
3602	99	2007	1	1	20471	35	23	27	68	103	133	181	282	416	704	1166	2066	2740	3133	2940	2784	2187	1483	0
3602	99	2007	1	2	681	0	0	0	1	2	5	7	19	42	56	68	93	97	91	73	61	38	28	0
3602	99	2007	1	3	258	0	0	0	0	0	0	1	5	5	10	23	28	28	36	38	39	25	20	0
3602	99	2007	1	4	414	0	0	0	0	2	1	1	5	18	20	22	39	44	56	55	69	43	39	0
3602	99	2007	1	5	1559	0	0	0	0	4	1	8	11	20	37	72	141	173	249	268	247	201	127	0
3602	99	2007	1	6	1140	0	0	0	0	1	3	5	7	25	37	85	124	153	194	160	142	123	81	0
3602	99	2007	1	7	275	0	0	0	0	1	0	0	4	6	18	29	39	34	30	32	37	29	16	0
3602	99	2007	1	8	101	0	0	0	0	0	0	0	1	2	5	2	8	14	17	13	17	8	14	0
3602	99	2007	1	9	460	0	0	0	0	0	0	3	2	10	14	28	38	66	64	61	57	71	46	0
3602	99	2007	1	10	171	0	0	0	0	1	1	0	0	0	6	17	20	20	32	29	21	17	7	0
3602	99	2007	1	11	1995	0	0	0	1	1	2	3	7	17	53	71	137	216	312	325	356	310	184	0
3602	99	2007	1	12	46	1	2	3	11	3	2	1	4	4	2	2	1	0	1	4	3	2	0	0
3602	99	2007	1	13	2128	0	0	0	4	15	28	34	63	76	125	173	220	250	279	242	263	213	143	0
3602	99	2007	1	14	0	0	0	0	0	0	0	0	0	0	0	0	0	0	0	0	0	0	0	0
3602	99	2007	1	15	0	0	0	0	0	0	0	0	0	0	0	0	0	0	0	0	0	0	0	0
3602	99	2007	1	16	0	0	0	0	0	0	0	0	0	0	0	0	0	0	0	0	0	0	0	0
3602	99	2007	1	17	0	0	0	0	0	0	0	0	0	0	0	0	0	0	0	0	0	0	0	0
3602	99	2007	1	18	6686	0	0	0	0	0	0	0	5	16	111	311	815	1182	1314	1077	868	594	393	0
3602	99	2007	1	19	245	1	0	0	16	28	43	51	44	26	15	8	6	3	2	0	2	0	0	0
3602	99	2007	1	20	659	2	1	0	0	1	5	3	11	29	43	54	67	89	82	102	73	58	39	0
3602	99	2007	1	21	469	0	0	0	1	0	0	0	1	1	7	25	24	42	49	71	91	85	72	0
3602	99	2007	1	22	49	2	0	0	0	0	1	0	1	2	0	3	2	6	5	8	10	6	3	0
3602	99	2007	1	23	303	7	7	5	5	7	7	10	19	15	18	17	31	35	29	41	25	17	8	0
3602	99	2007	1	24	151	0	0	0	2	6	4	8	9	18	12	14	20	18	14	10	9	4	3	0
3602	99	2007	1	25	724	0	3	4	3	7	6	13	12	25	39	47	64	91	82	104	99	78	47	0
3602	99	2007	1	26	107	0	0	5	10	14	9	10	8	10	5	7	9	7	2	5	3	0	3	0
3602	99	2007	1	27	251	0	0	0	0	0	0	1	2	6	13	18	26	20	22	37	50	34	22	0
3602	99	2007	1	28	553	13	8	8	10	6	10	16	21	14	25	26	29	60	59	55	72	71	50	0
3602	99	2007	2	1	15211	44	15	21	49	61	150	231	462	689	1097	1221	1612	1679	1663	1524	1652	1529	1512	0
3602	99	2007	2	2	271	0	0	0	1	2	2	1	9	9	15	12	28	32	31	30	42	29	28	0
3602	99	2007	2	3	144	0	0	0	0	0	0	0	1	0	2	3	5	13	9	9	30	36	36	0
3602	99	2007	2	4	226	0	0	0	0	1	2	3	4	11	12	8	21	17	22	28	21	38	38	0
3602	99	2007	2	5	1512	0	0	1	0	3	2	6	10	34	46	63	118	155	209	200	237	218	210	0
3602	99	2007	2	6	698	0	0	0	0	2	2	4	14	24	43	54	84	77	110	71	81	67	65	0
3602	99	2007	2	7	114	2	0	0	1	0	0	0	1	3	4	5	7	14	10	13	9	22	23	0
3602	99	2007	2	8	99	0	0	0	0	0	0	0	0	1	3	6	5	13	6	13	16	17	19	0
3602	99	2007	2	9	431	0	0	0	1	0	1	2	2	8	5	13	28	33	36	66	68	70	98	0
3602	99	2007	2	10	23	0	0	0	0	0	0	0	0	0	1	2	2	1	3	6	4	3	1	0
3602	99	2007	2	11	1259	2	0	0	0	0	1	2	13	22	51	65	110	149	161	179	207	165	132	0
3602	99	2007	2	12	18	0	0	1	2	2	2	1	0	1	2	1	1	0	2	1	0	2	0	0
3602	99	2007	2	13	1422	0	1	1	6	17	36	45	89	98	128	121	144	146	123	118	128	120	101	0
3602	99	2007	2	14	4207	0	0	0	0	1	21	58	151	283	488	507	595	577	479	314	275	246	212	0
3602	99	2007	2	15	280	0	0	0	0	0	15	22	38	23	43	31	24	22	16	14	12	9	11	0
3602	99	2007	2	16	559	0	0	0	0	0	0	5	5	16	23	56	93	96	77	61	57	37	33	0
3602	99	2007	2	17	452	0	0	3	7	2	10	8	11	18	29	53	56	44	38	48	44	36	45	0
3602	99	2007	2	18	0	0	0	0	0	0	0	0	0	0	0	0	0	0	0	0	0	0	0	0
3602	99	2007	2	19	0	0	0	0	0	0	0	0	0	0	0	0	0	0	0	0	0	0	0	0
3602	99	2007	2	20	345	4	0	1	0	1	1	2	4	12	22	28	27	32	45	49	39	49	29	0
3602	99	2007	2	21	180	0	0	0	0	0	0	1	0	1	4	2	11	10	18	20	38	38	37	0
3602	99	2007	2	22	33	0	0	0	0	0	0	1	0	2	1	2	2	4	4	5	3	6	3	0
3602	99	2007	2	23	213	7	1	0	6	1	9	7	8	12	12	13	20	22	18	23	24	19	11	0
3602	99	2007	2	24	485	0	0	1	3	10	23	34	47	57	65	59	51	44	29	22	17	15	8	0
3602	99	2007	2	25	633	0	3	3	3	3	3	9	15	16	30	43	59	63	62	67	84	78	92	0
3602	99	2007	2	26	72	0	0	2	10	7	8	5	2	3	2	3	7	5	4	3	7	1	3	0
3602	99	2007	2	27	203	0	0	0	0	0	0	0	2	5	10	9	16	16	30	29	27	29	30	0
3602	99	2007	2	28	345	15	9	3	6	4	3	8	13	11	17	19	25	20	26	31	42	44	49	0
3603	99	1983	1	1	4421	21	14	11	21	47	53	83	92	115	192	295	464	610	688	649	551	307	201	7
3603	99	1983	1	2	287	1	0	0	1	5	8	12	8	12	13	33	42	60	37	32	15	4	3	1
3603	99	1983	1	3	55	0	0	0	0	0	0	0	0	2	2	6	5	9	10	7	8	5	1	0
3603	99	1983	1	4	159	0	0	0	0	0	0	1	2	2	3	11	20	12	25	32	22	16	12	1
3603	99	1983	1	5	392	0	0	0	0	2	2	0	2	11	23	32	41	49	69	57	48	39	17	0
3603	99	1983	1	6	201	0	0	0	0	1	0	0	2	2	16	18	23	33	35	26	18	19	8	0
3603	99	1983	1	7	20	0	0	0	0	0	0	2	0	0	3	0	3	4	2	2	4	0	0	0
3603	99	1983	1	8	32	0	0	0	0	0	0	0	1	1	1	1	2	2	6	6	9	2	1	0
3603	99	1983	1	9	104	0	0	0	0	0	0	0	0	2	2	9	14	13	15	15	21	7	6	0
3603	99	1983	1	10	98	0	0	0	0	0	0	0	0	4	9	12	11	24	20	3	10	5	0	0
3603	99	1983	1	11	800	0	0	0	0	0	0	2	3	10	25	60	104	138	149	148	95	35	28	3
3603	99	1983	1	12	13	0	1	1	0	2	1	0	1	1	0	0	1	0	1	2	0	2	0	0
3603	99	1983	1	13	447	1	0	1	10	14	23	33	34	24	28	34	49	47	56	48	28	7	10	0
3603	99	1983	1	14	0	0	0	0	0	0	0	0	0	0	0	0	0	0	0	0	0	0	0	0
3603	99	1983	1	15	0	0	0	0	0	0	0	0	0	0	0	0	0	0	0	0	0	0	0	0
3603	99	1983	1	16	0	0	0	0	0	0	0	0	0	0	0	0	0	0	0	0	0	0	0	0
3603	99	1983	1	17	0	0	0	0	0	0	0	0	0	0	0	0	0	0	0	0	0	0	0	0
3603	99	1983	1	18	657	0	0	0	0	0	0	0	1	1	1	13	25	66	113	127	153	86	70	1
3603	99	1983	1	19	46	1	0	0	1	10	7	10	6	2	2	0	3	1	0	0	2	1	0	0
3603	99	1983	1	20	124	2	1	0	0	0	0	1	3	8	9	10	18	14	18	20	8	10	2	0
3603	99	1983	1	21	261	0	0	0	1	1	0	4	1	4	9	15	27	42	33	40	43	27	14	0
3603	99	1983	1	22	20	2	1	0	0	0	0	0	1	2	2	1	4	2	2	2	0	1	0	0
3603	99	1983	1	23	75	4	2	3	1	1	2	6	2	5	6	6	6	8	11	8	0	3	1	0
3603	99	1983	1	24	17	0	0	0	0	2	0	0	1	2	3	1	2	2	3	0	0	1	0	0
3603	99	1983	1	25	136	2	1	2	2	1	3	3	10	9	10	8	14	22	16	16	10	5	2	0
3603	99	1983	1	26	26	0	1	1	1	5	3	2	1	1	3	2	3	2	0	0	1	0	0	0
3603	99	1983	1	27	53	0	0	0	0	0	1	1	1	1	1	3	4	12	6	7	7	4	5	0
3603	99	1983	1	28	146	5	5	2	2	2	1	1	4	3	9	11	14	18	21	17	15	7	8	1
3603	99	1983	2	1	3679	8	6	10	21	57	93	124	182	201	237	269	351	412	445	458	345	262	187	11
3603	99	1983	2	2	76	0	0	1	0	0	1	3	3	1	3	6	10	14	8	10	7	3	6	0
3603	99	1983	2	3	24	0	0	0	0	0	0	0	0	0	0	0	1	5	4	3	3	7	1	0
3603	99	1983	2	4	105	0	0	0	0	1	0	0	1	2	2	4	10	7	9	21	15	18	12	3
3603	99	1983	2	5	404	0	0	0	1	1	2	3	13	12	14	37	34	49	52	53	60	43	29	1
3603	99	1983	2	6	146	0	0	0	0	0	0	1	2	3	8	9	13	19	20	17	25	12	17	0
3603	99	1983	2	7	10	0	0	0	0	0	0	0	0	0	0	2	1	0	2	2	1	1	1	0
3603	99	1983	2	8	38	0	0	0	0	0	0	1	0	0	1	1	5	4	9	6	2	5	4	0
3603	99	1983	2	9	76	0	0	0	0	0	0	1	0	0	1	2	5	9	16	11	16	8	6	1
3603	99	1983	2	10	10	0	0	0	0	0	0	0	0	0	1	0	2	4	1	0	1	1	0	0
3603	99	1983	2	11	179	0	0	0	0	0	1	2	1	7	6	15	26	34	29	18	22	12	6	0
3603	99	1983	2	12	6	0	0	1	0	0	2	0	0	0	0	0	2	0	1	0	0	0	0	0
3603	99	1983	2	13	452	0	0	3	11	32	44	38	51	43	28	26	44	32	34	32	17	9	8	0
3603	99	1983	2	14	884	0	0	0	0	2	6	23	49	68	109	76	86	110	86	100	63	62	40	4
3603	99	1983	2	15	184	0	0	0	0	3	17	16	29	19	14	11	14	16	13	18	8	3	3	0
3603	99	1983	2	16	127	0	0	0	0	0	1	0	3	5	5	15	17	21	18	17	12	9	4	0
3603	99	1983	2	17	137	0	0	0	2	4	3	6	4	5	8	14	10	16	24	19	7	7	8	0
3603	99	1983	2	18	0	0	0	0	0	0	0	0	0	0	0	0	0	0	0	0	0	0	0	0
3603	99	1983	2	19	0	0	0	0	0	0	0	0	0	0	0	0	0	0	0	0	0	0	0	0
3603	99	1983	2	20	75	0	1	0	0	0	0	0	0	1	4	5	9	7	14	17	13	3	1	0
3603	99	1983	2	21	77	0	0	0	0	0	0	1	0	2	0	7	10	8	19	12	12	4	2	0
3603	99	1983	2	22	9	0	1	0	0	1	0	0	2	1	2	0	0	0	1	0	1	0	0	0
3603	99	1983	2	23	63	2	1	1	1	0	2	5	6	4	4	4	4	6	7	9	4	3	0	0
3603	99	1983	2	24	61	0	1	1	0	3	6	10	9	5	2	4	3	6	2	4	1	4	0	0
3603	99	1983	2	25	126	0	1	0	1	2	0	4	3	5	7	8	19	13	21	15	9	9	8	1
3603	99	1983	2	26	17	0	0	0	1	2	3	1	4	2	0	0	0	0	0	3	0	1	0	0
3603	99	1983	2	27	44	0	0	0	0	0	0	0	0	1	3	3	4	5	7	9	6	2	4	0
3603	99	1983	2	28	108	3	1	2	3	0	0	5	0	4	6	4	7	8	19	19	9	10	8	0
3603	99	1984	1	1	4703	29	9	11	35	43	59	71	111	121	187	321	491	638	702	762	578	324	191	20
3603	99	1984	1	2	254	0	0	0	1	3	5	7	5	10	13	28	35	45	43	25	15	13	6	0
3603	99	1984	1	3	62	0	0	0	0	0	0	0	1	1	4	7	7	10	11	10	7	3	1	0
3603	99	1984	1	4	179	0	0	0	0	0	0	0	3	2	6	11	11	35	25	32	30	12	12	0
3603	99	1984	1	5	404	0	0	0	0	0	1	4	5	13	16	39	51	63	58	57	55	29	10	3
3603	99	1984	1	6	206	0	0	0	0	0	2	0	4	1	14	19	30	32	30	30	25	13	5	1
3603	99	1984	1	7	23	1	0	0	0	0	0	0	1	0	1	3	1	6	2	3	3	2	0	0
3603	99	1984	1	8	19	0	0	0	0	0	0	0	1	0	1	2	2	3	1	2	5	1	1	0
3603	99	1984	1	9	86	0	0	0	0	0	0	0	0	0	1	9	9	11	16	13	14	8	4	1
3603	99	1984	1	10	82	0	0	0	0	0	0	1	0	2	6	8	15	15	14	14	3	2	2	0
3603	99	1984	1	11	826	0	0	1	0	0	0	1	8	13	24	50	115	146	146	144	107	44	24	3
3603	99	1984	1	12	16	0	1	1	2	1	4	0	1	2	0	0	1	2	0	0	1	0	0	0
3603	99	1984	1	13	529	0	0	1	11	19	25	29	40	36	43	47	52	55	50	57	35	18	11	0
3603	99	1984	1	14	0	0	0	0	0	0	0	0	0	0	0	0	0	0	0	0	0	0	0	0
3603	99	1984	1	15	0	0	0	0	0	0	0	0	0	0	0	0	0	0	0	0	0	0	0	0
3603	99	1984	1	16	0	0	0	0	0	0	0	0	0	0	0	0	0	0	0	0	0	0	0	0
3603	99	1984	1	17	0	0	0	0	0	0	0	0	0	0	0	0	0	0	0	0	0	0	0	0
3603	99	1984	1	18	748	1	0	0	0	0	0	0	0	1	2	10	39	82	124	177	148	95	65	4
3603	99	1984	1	19	60	2	0	1	8	7	9	13	6	4	3	1	1	0	2	1	2	0	0	0
3603	99	1984	1	20	119	2	1	0	0	1	0	2	5	4	4	5	13	16	24	19	15	5	3	0
3603	99	1984	1	21	306	0	0	0	0	0	0	0	6	3	9	19	27	36	52	71	42	27	14	0
3603	99	1984	1	22	16	1	1	0	0	0	0	0	1	2	2	1	4	0	1	2	1	0	0	0
3603	99	1984	1	23	71	3	2	0	3	2	3	0	3	5	6	10	9	2	8	9	3	2	0	1
3603	99	1984	1	24	16	0	0	1	3	0	0	0	0	4	0	2	0	2	2	1	0	1	0	0
3603	99	1984	1	25	144	3	3	2	1	3	4	4	7	4	8	12	18	18	17	13	10	10	7	0
3603	99	1984	1	26	21	0	0	0	2	2	3	0	3	0	1	1	0	1	3	2	3	0	0	0
3603	99	1984	1	27	65	0	0	0	0	0	0	1	2	2	4	5	9	7	9	12	6	7	0	1
3603	99	1984	1	28	142	10	1	2	2	4	1	2	2	3	8	9	13	10	21	19	11	13	9	2
3603	99	1984	2	1	3898	15	11	11	21	48	77	137	175	212	264	278	379	450	479	477	385	243	226	10
3603	99	1984	2	2	76	0	0	0	0	0	0	0	4	4	6	13	4	12	8	9	11	1	4	0
3603	99	1984	2	3	35	0	0	0	0	0	0	0	0	1	0	1	1	3	9	8	4	2	6	0
3603	99	1984	2	4	80	0	0	0	0	0	0	0	2	1	0	2	7	5	9	13	14	10	17	0
3603	99	1984	2	5	449	0	0	0	1	0	2	3	9	12	26	32	45	48	61	63	67	40	38	2
3603	99	1984	2	6	157	0	0	0	0	0	0	1	3	8	6	10	17	21	31	23	19	8	10	0
3603	99	1984	2	7	10	0	0	0	0	0	0	0	0	1	0	0	1	2	3	0	2	0	1	0
3603	99	1984	2	8	53	0	0	0	0	0	0	0	1	1	0	3	3	8	6	13	7	7	4	0
3603	99	1984	2	9	88	0	0	0	0	0	0	0	1	1	3	5	6	12	13	16	12	8	11	0
3603	99	1984	2	10	7	0	0	0	0	0	0	0	0	0	0	1	0	2	1	0	1	0	1	1
3603	99	1984	2	11	198	0	0	0	3	0	0	0	4	3	6	14	34	34	35	30	20	10	4	1
3603	99	1984	2	12	9	0	2	1	1	0	0	0	1	1	0	0	1	0	0	0	2	0	0	0
3603	99	1984	2	13	499	0	0	3	5	29	37	46	36	49	45	31	47	48	36	23	28	22	14	0
3603	99	1984	2	14	899	0	0	0	0	1	5	30	43	70	95	82	100	108	103	97	76	53	35	1
3603	99	1984	2	15	197	0	0	0	0	3	15	33	31	19	18	9	11	20	12	9	11	2	4	0
3603	99	1984	2	16	148	0	0	0	0	0	0	0	6	7	6	14	20	27	27	22	13	3	3	0
3603	99	1984	2	17	163	0	1	0	1	4	2	3	6	7	13	15	15	28	19	25	12	7	5	0
3603	99	1984	2	18	0	0	0	0	0	0	0	0	0	0	0	0	0	0	0	0	0	0	0	0
3603	99	1984	2	19	0	0	0	0	0	0	0	0	0	0	0	0	0	0	0	0	0	0	0	0
3603	99	1984	2	20	88	3	1	0	0	0	0	1	1	3	3	6	7	9	15	20	8	6	5	0
3603	99	1984	2	21	102	0	0	0	0	0	0	1	0	2	7	6	6	7	20	21	11	11	10	0
3603	99	1984	2	22	10	0	0	0	0	1	0	0	1	1	1	2	1	0	1	1	1	0	0	0
3603	99	1984	2	23	65	4	2	1	4	3	1	4	1	5	8	2	8	6	4	5	2	2	3	0
3603	99	1984	2	24	49	0	1	0	1	3	8	7	6	4	4	3	2	3	0	4	2	1	0	0
3603	99	1984	2	25	125	0	1	1	0	0	2	4	7	5	3	8	12	19	18	18	11	6	9	1
3603	99	1984	2	26	16	0	0	1	1	1	3	1	1	1	0	1	0	1	0	2	1	2	0	0
3603	99	1984	2	27	43	0	0	0	0	0	0	0	0	1	1	4	4	2	6	9	5	7	3	1
3603	99	1984	2	28	96	7	2	4	3	1	0	1	3	0	2	2	9	7	8	12	13	10	11	1
3603	99	1985	1	1	4982	23	12	22	33	38	59	96	116	141	176	263	486	729	753	820	666	338	205	6
3603	99	1985	1	2	324	0	0	2	0	1	2	8	17	19	26	32	50	55	42	39	18	7	5	1
3603	99	1985	1	3	68	0	0	0	0	0	0	0	1	1	2	3	8	17	13	8	7	5	3	0
3603	99	1985	1	4	179	0	0	0	0	0	0	1	3	3	2	3	18	36	29	33	30	15	6	0
3603	99	1985	1	5	428	0	0	0	0	1	1	4	6	5	18	24	51	60	70	73	65	38	12	0
3603	99	1985	1	6	219	0	0	0	0	0	1	2	0	4	10	17	26	40	34	37	30	10	8	0
3603	99	1985	1	7	29	2	0	0	0	0	0	0	0	1	2	1	2	4	9	1	6	0	1	0
3603	99	1985	1	8	20	0	0	0	0	0	0	0	0	1	2	1	0	5	2	1	5	1	2	0
3603	99	1985	1	9	101	0	0	0	0	0	0	1	0	2	1	4	4	22	22	18	14	8	5	0
3603	99	1985	1	10	95	0	0	0	0	0	0	0	0	1	2	8	14	28	21	10	5	6	0	0
3603	99	1985	1	11	793	0	0	0	0	0	0	2	1	8	23	52	71	145	145	173	101	44	28	0
3603	99	1985	1	12	17	0	1	4	3	2	1	1	0	1	0	2	0	0	1	0	0	1	0	0
3603	99	1985	1	13	540	0	0	2	8	16	30	38	43	39	30	41	56	64	61	55	28	17	12	0
3603	99	1985	1	14	0	0	0	0	0	0	0	0	0	0	0	0	0	0	0	0	0	0	0	0
3603	99	1985	1	15	0	0	0	0	0	0	0	0	0	0	0	0	0	0	0	0	0	0	0	0
3603	99	1985	1	16	0	0	0	0	0	0	0	0	0	0	0	0	0	0	0	0	0	0	0	0
3603	99	1985	1	17	0	0	0	0	0	0	0	0	0	0	0	0	0	0	0	0	0	0	0	0
3603	99	1985	1	18	814	0	0	0	1	0	0	0	0	2	2	9	44	84	133	182	184	97	72	4
3603	99	1985	1	19	59	0	0	0	4	5	7	11	14	11	3	4	0	0	0	0	0	0	0	0
3603	99	1985	1	20	132	2	0	0	0	0	0	1	2	7	7	7	22	15	16	28	19	3	3	0
3603	99	1985	1	21	312	0	0	0	0	0	2	1	3	5	10	14	33	50	43	57	55	30	9	0
3603	99	1985	1	22	19	3	0	0	0	0	0	1	2	0	1	1	2	2	2	2	2	0	1	0
3603	99	1985	1	23	79	5	4	6	4	2	3	4	5	3	5	4	6	10	6	7	3	2	0	0
3603	99	1985	1	24	20	0	0	0	0	1	1	3	1	1	0	1	3	5	1	1	1	1	0	0
3603	99	1985	1	25	148	0	0	0	5	5	3	6	4	9	8	6	14	17	18	24	22	4	3	0
3603	99	1985	1	26	31	0	0	0	3	3	5	4	4	3	1	0	1	2	1	2	1	1	0	0
3603	99	1985	1	27	47	0	0	0	0	0	0	0	1	2	3	1	7	4	8	5	9	5	2	0
3603	99	1985	1	28	188	10	6	4	5	1	1	2	4	6	6	9	13	19	33	24	21	13	11	0
3603	99	1985	2	1	4011	22	11	7	25	56	88	126	198	219	277	297	404	484	462	474	379	265	214	3
3603	99	1985	2	2	97	0	1	0	1	1	1	2	2	7	4	4	12	13	12	20	5	5	7	0
3603	99	1985	2	3	40	0	0	0	0	0	0	0	1	1	0	1	4	3	4	9	5	4	8	0
3603	99	1985	2	4	109	0	0	0	0	0	0	1	2	3	4	7	8	6	12	9	25	17	15	0
3603	99	1985	2	5	449	0	0	0	0	0	0	1	10	7	23	44	42	53	65	71	55	38	40	0
3603	99	1985	2	6	154	0	0	0	0	0	0	2	1	6	7	14	16	20	26	24	21	12	5	0
3603	99	1985	2	7	7	0	0	0	0	0	0	0	0	1	0	1	1	2	0	0	1	1	0	0
3603	99	1985	2	8	27	0	0	0	0	0	0	0	0	0	0	2	1	6	4	7	5	2	0	0
3603	99	1985	2	9	71	0	0	0	0	0	0	0	0	0	3	3	9	10	8	10	19	6	3	0
3603	99	1985	2	10	5	0	0	0	0	0	0	0	1	0	1	0	1	0	0	1	1	0	0	0
3603	99	1985	2	11	229	0	0	0	1	0	0	2	5	6	15	18	32	38	34	35	20	11	12	0
3603	99	1985	2	12	10	0	0	2	0	1	0	0	0	1	0	1	0	2	1	1	1	0	0	0
3603	99	1985	2	13	529	0	1	1	13	26	42	47	61	45	39	42	39	42	41	31	24	19	16	0
3603	99	1985	2	14	936	0	0	0	0	0	5	19	45	81	113	76	105	120	99	113	69	47	44	0
3603	99	1985	2	15	199	0	0	0	1	5	20	24	30	13	18	18	13	19	16	7	9	6	0	0
3603	99	1985	2	16	151	0	0	0	1	0	0	0	2	5	9	15	25	21	26	22	12	8	4	1
3603	99	1985	2	17	149	0	1	0	2	1	3	3	6	11	14	11	20	22	10	19	9	10	7	0
3603	99	1985	2	18	0	0	0	0	0	0	0	0	0	0	0	0	0	0	0	0	0	0	0	0
3603	99	1985	2	19	0	0	0	0	0	0	0	0	0	0	0	0	0	0	0	0	0	0	0	0
3603	99	1985	2	20	83	2	2	0	0	0	0	2	1	4	2	4	7	17	16	6	6	11	3	0
3603	99	1985	2	21	83	0	0	0	0	0	0	0	0	2	5	4	6	14	13	14	14	6	5	0
3603	99	1985	2	22	11	1	0	0	0	1	0	0	0	1	1	0	0	3	4	0	0	0	0	0
3603	99	1985	2	23	64	2	3	2	1	4	3	4	5	4	1	3	3	11	7	6	2	2	1	0
3603	99	1985	2	24	46	0	0	1	0	3	6	8	8	3	3	0	8	3	2	0	0	1	0	0
3603	99	1985	2	25	124	1	0	0	0	3	0	1	4	4	4	7	14	15	12	22	20	11	6	0
3603	99	1985	2	26	18	0	0	0	2	3	2	2	2	0	1	0	4	0	1	1	0	0	0	0
3603	99	1985	2	27	45	0	0	0	0	0	0	0	0	1	0	4	4	7	7	7	7	4	4	0
3603	99	1985	2	28	111	14	1	0	2	4	4	3	6	4	2	4	6	12	10	12	12	7	8	0
3603	99	1986	1	1	4959	25	10	24	30	32	67	90	124	158	225	305	467	694	729	760	646	361	206	6
3603	99	1986	1	2	227	0	0	0	0	0	1	3	11	12	18	27	33	43	31	26	11	10	1	0
3603	99	1986	1	3	39	0	0	0	0	0	0	0	0	2	1	2	5	7	6	6	8	1	1	0
3603	99	1986	1	4	188	0	0	0	0	0	0	2	5	3	4	7	14	28	22	39	31	15	17	1
3603	99	1986	1	5	471	0	0	0	0	0	2	2	5	11	18	34	44	82	79	68	72	37	17	0
3603	99	1986	1	6	229	0	0	0	0	0	1	0	2	3	17	24	31	34	29	37	27	17	7	0
3603	99	1986	1	7	27	0	0	0	0	0	1	0	0	0	2	1	2	4	7	8	2	0	0	0
3603	99	1986	1	8	22	0	0	0	0	0	0	0	0	0	1	3	2	2	4	2	3	4	1	0
3603	99	1986	1	9	102	0	0	0	0	0	0	0	1	3	5	9	8	9	15	21	19	6	5	1
3603	99	1986	1	10	80	0	0	0	0	0	0	0	0	2	5	7	13	20	17	6	4	4	2	0
3603	99	1986	1	11	802	0	0	0	0	0	0	1	3	14	32	42	93	144	155	145	103	47	21	2
3603	99	1986	1	12	14	0	1	2	2	0	0	0	2	0	1	0	0	1	1	1	0	3	0	0
3603	99	1986	1	13	638	0	0	3	10	17	23	44	51	52	44	61	54	73	67	59	50	22	7	1
3603	99	1986	1	14	0	0	0	0	0	0	0	0	0	0	0	0	0	0	0	0	0	0	0	0
3603	99	1986	1	15	0	0	0	0	0	0	0	0	0	0	0	0	0	0	0	0	0	0	0	0
3603	99	1986	1	16	0	0	0	0	0	0	0	0	0	0	0	0	0	0	0	0	0	0	0	0
3603	99	1986	1	17	0	0	0	0	0	0	0	0	0	0	0	0	0	0	0	0	0	0	0	0
3603	99	1986	1	18	769	0	0	0	0	0	0	0	0	0	4	15	46	85	124	160	150	113	72	0
3603	99	1986	1	19	78	0	0	0	2	6	18	17	13	7	5	5	3	0	1	0	0	0	1	0
3603	99	1986	1	20	136	0	0	0	0	0	0	1	1	7	8	13	17	23	25	14	23	1	3	0
3603	99	1986	1	21	259	0	0	0	0	0	0	1	2	6	9	14	27	39	35	51	38	26	11	0
3603	99	1986	1	22	17	1	0	0	0	0	3	2	0	1	3	0	1	0	1	4	1	0	0	0
3603	99	1986	1	23	98	4	1	11	5	2	3	2	7	7	3	5	3	12	13	11	5	4	0	0
3603	99	1986	1	24	23	0	0	0	0	1	1	4	3	5	4	0	1	2	1	1	0	0	0	0
3603	99	1986	1	25	159	1	2	0	1	1	4	3	8	11	11	10	14	24	16	20	20	8	5	0
3603	99	1986	1	26	36	1	1	2	5	2	2	3	1	1	1	1	3	5	2	2	2	1	1	0
3603	99	1986	1	27	54	0	0	0	0	0	0	0	0	1	5	2	2	4	7	12	10	6	5	0
3603	99	1986	1	28	194	15	4	6	2	2	2	1	6	3	6	6	19	21	30	25	23	16	7	0
3603	99	1986	2	1	4171	20	8	5	28	58	69	148	189	220	274	295	381	447	506	533	427	294	262	7
3603	99	1986	2	2	67	0	0	0	0	0	2	0	1	0	3	11	8	7	7	10	7	3	8	0
3603	99	1986	2	3	29	0	0	0	0	0	0	0	1	0	1	2	3	4	4	4	1	5	4	0
3603	99	1986	2	4	86	0	0	0	0	0	0	2	2	1	0	3	8	5	9	12	18	14	12	0
3603	99	1986	2	5	486	0	0	0	0	1	2	3	7	13	22	40	40	55	70	68	71	43	47	4
3603	99	1986	2	6	150	0	0	0	0	0	0	0	6	5	4	9	10	16	24	18	25	16	17	0
3603	99	1986	2	7	18	0	0	0	0	1	0	0	1	2	1	2	4	2	1	0	1	2	1	0
3603	99	1986	2	8	50	0	0	0	0	0	0	0	0	1	2	1	4	3	7	11	6	6	9	0
3603	99	1986	2	9	93	0	0	0	0	0	0	0	1	2	1	6	6	14	7	23	9	12	12	0
3603	99	1986	2	10	11	0	0	0	0	0	1	1	1	0	0	1	0	1	1	4	1	0	0	0
3603	99	1986	2	11	227	0	0	0	0	1	0	2	4	9	15	20	27	30	40	40	21	12	6	0
3603	99	1986	2	12	7	0	0	2	0	0	0	1	0	0	1	0	1	0	1	0	0	0	1	0
3603	99	1986	2	13	601	0	1	2	12	30	31	51	66	55	61	45	45	52	56	41	28	16	9	0
3603	99	1986	2	14	983	0	0	0	0	1	7	32	48	72	95	79	102	97	128	118	92	62	50	0
3603	99	1986	2	15	161	0	0	0	0	4	12	25	25	18	13	10	13	10	9	9	6	5	2	0
3603	99	1986	2	16	150	0	0	0	0	0	0	0	2	2	8	20	24	29	23	16	9	11	6	0
3603	99	1986	2	17	150	0	0	0	0	5	2	2	3	9	10	11	21	21	21	18	11	9	7	0
3603	99	1986	2	18	0	0	0	0	0	0	0	0	0	0	0	0	0	0	0	0	0	0	0	0
3603	99	1986	2	19	0	0	0	0	0	0	0	0	0	0	0	0	0	0	0	0	0	0	0	0
3603	99	1986	2	20	90	2	0	0	1	1	0	0	4	4	3	6	7	10	16	20	10	5	1	0
3603	99	1986	2	21	105	0	0	0	0	0	0	0	1	3	3	7	9	12	11	21	14	12	11	1
3603	99	1986	2	22	10	1	0	0	0	1	1	1	0	0	0	0	0	1	2	0	1	1	1	0
3603	99	1986	2	23	69	2	4	1	4	4	1	4	0	4	5	3	3	10	11	5	6	2	0	0
3603	99	1986	2	24	48	0	0	0	3	5	3	8	4	3	3	2	5	3	0	3	3	2	1	0
3603	99	1986	2	25	128	0	1	0	1	1	1	4	4	8	10	4	8	24	9	18	13	12	10	0
3603	99	1986	2	26	18	0	0	0	4	1	1	3	1	1	0	1	1	0	1	2	1	1	0	0
3603	99	1986	2	27	49	0	0	0	0	0	0	0	0	0	0	2	3	8	6	14	6	8	2	0
3603	99	1986	2	28	132	12	1	0	1	0	1	5	3	0	3	3	9	6	17	20	20	15	14	2
3603	99	1987	1	1	5498	21	14	19	38	45	72	100	138	154	208	320	520	749	893	879	691	420	210	7
3603	99	1987	1	2	316	0	0	0	1	1	3	8	11	16	28	31	45	53	47	33	20	11	8	0
3603	99	1987	1	3	85	0	0	0	0	0	0	0	0	1	1	4	15	12	17	12	11	8	4	0
3603	99	1987	1	4	189	0	0	0	0	1	0	0	5	3	6	9	19	17	26	27	40	27	9	0
3603	99	1987	1	5	512	0	0	0	1	0	0	2	12	10	17	42	56	79	93	82	58	44	14	2
3603	99	1987	1	6	244	0	0	0	0	0	1	0	6	3	9	10	28	47	48	30	37	17	8	0
3603	99	1987	1	7	41	1	0	0	0	0	0	2	1	2	1	3	3	6	7	10	3	1	1	0
3603	99	1987	1	8	29	0	0	0	0	0	0	0	0	0	1	1	3	6	6	7	2	2	1	0
3603	99	1987	1	9	104	0	0	0	0	0	0	0	0	1	4	5	7	10	22	23	19	10	3	0
3603	99	1987	1	10	87	0	0	0	0	0	0	0	0	0	3	8	13	21	15	9	11	5	2	0
3603	99	1987	1	11	903	0	0	0	1	0	1	3	5	9	31	60	94	160	164	178	116	57	23	1
3603	99	1987	1	12	20	1	1	1	2	2	1	1	1	6	0	0	1	0	0	2	1	0	0	0
3603	99	1987	1	13	734	1	0	3	15	21	32	46	55	64	48	56	73	87	89	70	40	23	11	0
3603	99	1987	1	14	0	0	0	0	0	0	0	0	0	0	0	0	0	0	0	0	0	0	0	0
3603	99	1987	1	15	0	0	0	0	0	0	0	0	0	0	0	0	0	0	0	0	0	0	0	0
3603	99	1987	1	16	0	0	0	0	0	0	0	0	0	0	0	0	0	0	0	0	0	0	0	0
3603	99	1987	1	17	0	0	0	0	0	0	0	0	0	0	0	0	0	0	0	0	0	0	0	0
3603	99	1987	1	18	822	0	0	0	0	0	0	0	0	0	4	8	37	85	131	190	177	116	73	1
3603	99	1987	1	19	54	0	0	1	3	8	12	9	6	2	5	1	2	2	1	0	1	0	1	0
3603	99	1987	1	20	138	3	1	0	0	0	1	3	4	4	8	8	18	18	20	28	9	12	1	0
3603	99	1987	1	21	326	0	0	0	0	0	5	2	1	3	9	20	25	47	65	55	43	29	21	1
3603	99	1987	1	22	21	1	0	1	0	0	0	1	3	1	1	1	4	2	3	1	2	0	0	0
3603	99	1987	1	23	117	1	6	1	2	3	3	6	7	4	9	6	17	16	16	10	8	2	0	0
3603	99	1987	1	24	16	0	0	0	1	0	2	1	2	2	2	1	0	1	1	2	1	0	0	0
3603	99	1987	1	25	164	3	3	5	3	0	2	5	6	7	6	12	11	16	25	25	16	11	8	0
3603	99	1987	1	26	23	0	0	0	3	0	4	2	1	0	1	2	2	0	4	2	2	0	0	0
3603	99	1987	1	27	69	0	0	0	0	0	0	0	0	1	1	3	2	12	17	14	10	5	4	0
3603	99	1987	1	28	160	7	3	5	4	4	2	5	3	7	4	11	10	16	17	22	18	17	5	0
3603	99	1987	2	1	4478	15	9	8	33	47	102	143	197	257	315	313	420	517	546	520	453	300	275	8
3603	99	1987	2	2	127	0	0	0	1	0	1	3	1	11	8	11	15	20	16	11	13	9	7	0
3603	99	1987	2	3	39	0	0	0	0	0	0	0	1	0	2	4	3	3	7	2	7	4	6	0
3603	99	1987	2	4	97	0	0	0	0	0	0	0	2	4	6	4	5	7	10	22	12	10	15	0
3603	99	1987	2	5	474	0	0	0	0	0	0	2	8	4	19	26	49	72	67	62	69	58	38	0
3603	99	1987	2	6	176	0	0	0	0	0	2	2	4	7	9	7	15	21	22	16	23	20	26	2
3603	99	1987	2	7	16	1	0	0	0	0	0	0	0	0	2	1	1	0	2	3	1	1	4	0
3603	99	1987	2	8	46	0	0	0	0	0	0	0	0	0	4	3	11	3	4	7	6	2	6	0
3603	99	1987	2	9	89	0	0	0	0	0	0	0	0	2	3	3	4	6	11	20	16	12	11	1
3603	99	1987	2	10	8	0	0	0	0	0	0	0	0	0	1	0	2	1	2	0	2	0	0	0
3603	99	1987	2	11	243	0	0	0	0	1	0	2	3	3	9	23	27	36	45	44	28	11	10	1
3603	99	1987	2	12	12	0	1	0	1	0	1	2	1	0	1	2	0	0	1	1	0	0	1	0
3603	99	1987	2	13	622	0	0	1	17	25	54	46	55	67	46	41	54	55	55	45	30	19	12	0
3603	99	1987	2	14	1126	0	0	0	0	1	13	39	64	86	113	99	111	134	145	102	95	66	56	2
3603	99	1987	2	15	186	0	0	0	2	4	14	26	27	21	16	14	5	11	14	10	8	9	5	0
3603	99	1987	2	16	161	0	0	0	1	0	0	0	1	7	9	10	23	32	26	20	16	9	7	0
3603	99	1987	2	17	146	0	0	1	1	5	2	0	5	8	10	13	21	20	16	20	14	6	3	1
3603	99	1987	2	18	0	0	0	0	0	0	0	0	0	0	0	0	0	0	0	0	0	0	0	0
3603	99	1987	2	19	0	0	0	0	0	0	0	0	0	0	0	0	0	0	0	0	0	0	0	0
3603	99	1987	2	20	103	0	1	0	1	0	0	1	2	2	5	9	11	15	20	17	10	8	1	0
3603	99	1987	2	21	110	0	0	0	0	1	0	1	2	2	7	4	12	16	9	20	14	12	10	0
3603	99	1987	2	22	15	2	0	0	0	0	1	1	1	1	0	0	0	2	0	2	5	0	0	0
3603	99	1987	2	23	67	1	3	2	1	1	2	1	3	6	6	3	3	9	7	8	5	3	3	0
3603	99	1987	2	24	53	0	0	0	3	3	4	9	3	6	9	2	3	7	1	1	1	1	0	0
3603	99	1987	2	25	145	0	0	2	0	1	1	4	4	3	11	11	6	15	20	27	24	8	8	0
3603	99	1987	2	26	20	0	0	0	0	3	4	3	2	3	0	0	1	0	1	0	0	1	2	0
3603	99	1987	2	27	45	0	0	0	0	0	0	0	0	2	1	0	5	6	6	13	5	4	3	0
3603	99	1987	2	28	125	8	2	2	4	1	1	1	4	4	5	5	11	10	15	15	14	7	16	0
3603	99	1988	1	1	5551	24	12	14	26	55	81	106	125	178	236	321	509	752	859	867	716	417	247	6
3603	99	1988	1	2	360	0	1	1	1	2	5	10	17	15	27	36	55	56	53	38	21	12	10	0
3603	99	1988	1	3	87	0	0	0	0	0	0	0	0	0	6	4	5	11	23	15	8	10	5	0
3603	99	1988	1	4	143	0	0	0	0	0	1	1	1	1	5	9	6	15	23	27	26	17	11	0
3603	99	1988	1	5	503	0	0	0	0	0	0	3	4	11	16	43	48	83	90	80	64	34	26	1
3603	99	1988	1	6	253	0	0	0	0	0	1	3	6	4	9	16	32	42	41	44	25	20	10	0
3603	99	1988	1	7	42	0	0	0	0	0	2	0	1	2	2	1	2	3	9	10	6	2	2	0
3603	99	1988	1	8	28	0	0	0	0	0	0	0	1	0	1	2	2	3	2	7	4	4	2	0
3603	99	1988	1	9	105	0	0	0	0	0	1	0	1	4	1	5	13	12	19	16	21	6	6	0
3603	99	1988	1	10	98	0	0	0	0	0	0	0	1	2	5	5	16	28	22	12	2	3	2	0
3603	99	1988	1	11	887	0	0	0	1	0	1	4	3	8	22	47	91	159	163	170	106	83	28	1
3603	99	1988	1	12	20	0	1	1	2	2	1	2	3	0	1	1	0	1	1	1	1	1	1	0
3603	99	1988	1	13	755	0	0	2	14	27	34	43	62	63	67	59	69	82	88	51	56	23	15	0
3603	99	1988	1	14	0	0	0	0	0	0	0	0	0	0	0	0	0	0	0	0	0	0	0	0
3603	99	1988	1	15	0	0	0	0	0	0	0	0	0	0	0	0	0	0	0	0	0	0	0	0
3603	99	1988	1	16	0	0	0	0	0	0	0	0	0	0	0	0	0	0	0	0	0	0	0	0
3603	99	1988	1	17	0	0	0	0	0	0	0	0	0	0	0	0	0	0	0	0	0	0	0	0
3603	99	1988	1	18	860	0	0	0	0	0	0	0	0	1	3	9	38	87	141	197	193	110	79	2
3603	99	1988	1	19	58	0	0	1	2	11	10	11	7	5	5	2	2	1	0	0	1	0	0	0
3603	99	1988	1	20	134	0	0	0	0	0	1	2	4	7	8	10	13	16	25	18	17	7	6	0
3603	99	1988	1	21	332	0	0	0	0	0	0	0	3	6	10	14	35	49	53	64	53	32	13	0
3603	99	1988	1	22	19	0	0	0	0	0	0	0	1	4	1	2	2	1	3	3	2	0	0	0
3603	99	1988	1	23	86	4	2	1	2	1	4	4	1	6	8	9	9	11	9	3	7	4	1	0
3603	99	1988	1	24	19	0	0	0	1	1	2	1	1	2	2	3	1	1	1	0	0	2	1	0
3603	99	1988	1	25	154	2	1	2	0	6	4	4	2	13	9	11	14	22	19	20	15	6	3	1
3603	99	1988	1	26	33	0	1	0	2	3	5	5	1	3	2	3	0	1	2	0	5	0	0	0
3603	99	1988	1	27	57	0	0	0	0	0	0	1	1	2	3	5	4	7	7	10	9	5	3	0
3603	99	1988	1	28	189	14	4	6	1	1	6	2	2	12	9	7	13	15	25	23	22	14	13	0
3603	99	1988	2	1	4436	8	7	14	28	50	97	130	190	267	279	310	372	510	533	568	499	307	256	11
3603	99	1988	2	2	102	0	0	0	0	0	3	1	2	7	11	4	11	12	13	13	15	4	6	0
3603	99	1988	2	3	58	0	0	0	0	0	0	0	0	0	0	4	2	3	12	11	11	6	9	0
3603	99	1988	2	4	76	0	0	0	0	0	0	0	1	2	1	2	6	7	13	10	11	8	14	1
3603	99	1988	2	5	495	0	0	0	0	0	2	4	8	12	12	26	36	52	74	83	83	56	43	4
3603	99	1988	2	6	171	0	0	0	0	0	0	1	3	5	7	16	13	18	18	34	29	15	12	0
3603	99	1988	2	7	14	0	1	0	1	0	0	0	0	1	0	1	2	0	2	1	1	2	2	0
3603	99	1988	2	8	52	0	0	0	0	0	0	0	0	1	2	2	4	2	7	7	13	9	5	0
3603	99	1988	2	9	96	0	0	0	0	0	0	0	0	1	6	7	5	11	10	21	11	12	11	1
3603	99	1988	2	10	13	0	0	0	0	0	0	0	0	1	0	1	3	3	2	3	0	0	0	0
3603	99	1988	2	11	248	0	0	0	0	0	0	2	3	9	7	12	26	42	40	47	36	17	7	0
3603	99	1988	2	12	2	0	0	0	1	0	1	0	0	0	0	0	0	0	0	0	0	0	0	0
3603	99	1988	2	13	608	0	0	2	16	28	45	56	59	50	60	35	37	44	53	40	43	23	17	0
3603	99	1988	2	14	1090	0	0	0	0	1	7	16	56	105	101	105	115	147	107	123	94	66	46	1
3603	99	1988	2	15	189	0	0	0	0	5	16	27	23	16	17	9	9	14	19	8	10	9	7	0
3603	99	1988	2	16	158	0	0	0	0	0	0	0	0	10	11	16	18	28	27	20	16	7	5	0
3603	99	1988	2	17	149	0	0	1	3	2	1	6	4	13	7	21	13	18	14	17	12	13	4	0
3603	99	1988	2	18	0	0	0	0	0	0	0	0	0	0	0	0	0	0	0	0	0	0	0	0
3603	99	1988	2	19	0	0	0	0	0	0	0	0	0	0	0	0	0	0	0	0	0	0	0	0
3603	99	1988	2	20	107	1	0	0	0	0	2	0	2	3	5	13	7	24	17	18	8	3	4	0
3603	99	1988	2	21	94	0	0	0	0	0	0	0	2	2	0	3	15	16	9	15	19	4	8	1
3603	99	1988	2	22	15	0	1	1	0	1	0	2	0	0	1	0	1	2	1	4	0	0	1	0
3603	99	1988	2	23	92	1	3	3	0	3	4	3	7	3	4	3	7	13	14	11	9	3	1	0
3603	99	1988	2	24	52	0	0	1	1	1	9	4	7	5	4	5	4	1	4	3	1	1	1	0
3603	99	1988	2	25	126	0	1	1	0	0	0	3	4	7	12	6	9	19	19	16	15	3	11	0
3603	99	1988	2	26	23	0	0	1	2	5	3	2	2	4	1	0	0	0	1	0	1	1	0	0
3603	99	1988	2	27	41	0	0	0	0	0	0	0	0	0	0	4	6	3	7	6	10	3	2	0
3603	99	1988	2	28	107	4	1	3	2	3	0	0	2	2	2	4	9	9	17	14	13	13	8	1
3603	99	1989	1	1	5913	28	10	15	33	36	75	87	141	191	217	324	540	768	939	911	775	522	299	2
3603	99	1989	1	2	366	0	0	0	4	5	6	10	14	22	26	28	57	54	44	49	23	13	11	0
3603	99	1989	1	3	63	0	0	0	0	0	0	0	0	0	1	8	10	12	6	12	11	1	2	0
3603	99	1989	1	4	212	0	0	0	0	0	0	1	2	3	4	7	18	24	29	33	42	30	19	0
3603	99	1989	1	5	526	0	0	0	0	0	0	2	4	13	13	31	60	82	88	90	68	47	28	0
3603	99	1989	1	6	271	0	0	0	0	1	2	1	5	7	9	23	30	32	47	48	29	25	12	0
3603	99	1989	1	7	46	2	0	0	0	0	0	1	0	0	1	0	7	10	10	7	5	2	1	0
3603	99	1989	1	8	26	0	0	0	0	0	0	0	0	0	1	3	3	5	1	4	4	4	1	0
3603	99	1989	1	9	120	0	0	0	0	0	0	0	1	4	4	10	15	13	21	17	18	14	3	0
3603	99	1989	1	10	91	0	0	0	0	0	0	0	0	5	5	8	14	19	17	12	7	4	0	0
3603	99	1989	1	11	906	0	0	0	0	1	0	0	4	12	30	48	82	152	191	177	109	62	36	2
3603	99	1989	1	12	21	1	1	1	5	2	2	2	1	0	0	0	1	1	0	1	2	1	0	0
3603	99	1989	1	13	753	0	1	4	8	19	32	41	55	62	65	60	70	94	88	53	50	33	18	0
3603	99	1989	1	14	0	0	0	0	0	0	0	0	0	0	0	0	0	0	0	0	0	0	0	0
3603	99	1989	1	15	0	0	0	0	0	0	0	0	0	0	0	0	0	0	0	0	0	0	0	0
3603	99	1989	1	16	0	0	0	0	0	0	0	0	0	0	0	0	0	0	0	0	0	0	0	0
3603	99	1989	1	17	0	0	0	0	0	0	0	0	0	0	0	0	0	0	0	0	0	0	0	0
3603	99	1989	1	18	1040	0	0	0	0	0	0	0	0	1	4	8	46	105	189	207	238	152	90	0
3603	99	1989	1	19	59	2	0	0	6	5	10	10	4	7	7	1	4	1	0	0	0	2	0	0
3603	99	1989	1	20	146	1	0	0	0	0	0	0	6	4	8	14	15	15	24	25	12	10	12	0
3603	99	1989	1	21	297	0	0	0	0	0	0	0	6	5	8	9	27	40	59	45	45	34	19	0
3603	99	1989	1	22	23	0	0	0	0	0	0	1	1	7	3	0	3	1	2	0	2	3	0	0
3603	99	1989	1	23	92	6	2	2	4	0	5	1	4	9	4	9	9	9	9	8	6	3	2	0
3603	99	1989	1	24	25	0	0	0	1	0	2	0	1	1	1	4	1	5	3	3	2	0	1	0
3603	99	1989	1	25	178	1	2	2	1	1	0	3	8	10	5	14	12	30	21	17	25	20	6	0
3603	99	1989	1	26	28	0	0	3	2	1	2	3	9	0	1	2	0	2	1	0	1	0	1	0
3603	99	1989	1	27	70	0	0	0	0	0	0	0	3	2	2	4	9	8	8	13	13	2	6	0
3603	99	1989	1	28	185	10	4	3	2	0	5	4	5	4	5	10	13	12	26	29	21	24	8	0
3603	99	1989	2	1	4737	12	8	18	26	50	88	150	175	302	338	359	381	507	603	605	486	321	306	2
3603	99	1989	2	2	124	1	1	0	0	0	3	1	7	3	9	8	8	15	12	12	17	18	9	0
3603	99	1989	2	3	37	0	0	0	0	0	0	0	0	1	1	2	0	4	5	6	7	5	6	0
3603	99	1989	2	4	76	0	0	0	0	0	0	1	2	1	3	3	3	5	3	18	16	12	9	0
3603	99	1989	2	5	497	0	0	0	0	1	1	4	6	8	18	30	44	64	69	81	72	53	46	0
3603	99	1989	2	6	206	0	0	0	1	0	1	2	0	8	12	13	14	28	25	47	19	17	19	0
3603	99	1989	2	7	22	1	1	0	0	0	0	0	0	1	0	2	2	3	3	5	0	1	3	0
3603	99	1989	2	8	47	0	0	0	0	0	0	0	0	1	0	2	5	3	5	9	9	4	9	0
3603	99	1989	2	9	98	0	0	0	0	0	0	1	1	1	2	5	7	10	17	23	11	9	11	0
3603	99	1989	2	10	7	0	0	0	0	0	0	1	0	0	0	2	1	1	0	0	1	1	0	0
3603	99	1989	2	11	254	0	0	0	0	0	1	1	1	12	9	19	24	40	59	36	38	8	6	0
3603	99	1989	2	12	10	0	0	3	0	0	1	1	0	1	0	0	0	1	0	2	0	0	1	0
3603	99	1989	2	13	633	0	0	3	13	28	28	50	46	66	60	55	47	48	59	46	36	27	21	0
3603	99	1989	2	14	1161	0	0	0	0	1	8	19	39	110	134	126	106	125	143	129	85	67	69	0
3603	99	1989	2	15	208	0	0	0	1	3	15	29	22	25	15	12	11	15	20	17	7	11	5	0
3603	99	1989	2	16	149	0	0	0	0	0	1	1	1	8	13	12	17	26	22	19	14	5	10	0
3603	99	1989	2	17	166	0	0	0	2	1	4	7	6	9	7	11	14	27	25	28	11	6	8	0
3603	99	1989	2	18	0	0	0	0	0	0	0	0	0	0	0	0	0	0	0	0	0	0	0	0
3603	99	1989	2	19	0	0	0	0	0	0	0	0	0	0	0	0	0	0	0	0	0	0	0	0
3603	99	1989	2	20	116	4	0	0	0	0	1	1	2	2	4	7	8	11	20	21	18	11	6	0
3603	99	1989	2	21	95	0	0	0	0	0	1	0	0	1	3	5	10	13	17	13	14	6	12	0
3603	99	1989	2	22	18	2	0	0	0	0	0	2	0	2	2	0	3	1	1	4	0	0	1	0
3603	99	1989	2	23	74	2	1	2	1	2	4	6	6	5	4	7	4	9	6	7	4	4	0	0
3603	99	1989	2	24	68	0	0	1	1	3	4	9	11	6	1	8	5	4	5	1	8	1	0	0
3603	99	1989	2	25	168	0	0	1	0	1	1	2	7	14	15	5	13	17	30	19	21	13	9	0
3603	99	1989	2	26	26	0	0	0	3	6	2	0	0	1	1	2	0	0	5	1	2	2	1	0
3603	99	1989	2	27	47	0	0	0	0	0	0	0	2	1	4	0	7	3	8	6	8	4	4	0
3603	99	1989	2	28	135	1	2	7	2	3	5	5	4	4	8	5	9	10	13	14	19	12	11	1
3603	99	1990	1	1	6192	20	9	9	45	51	77	93	120	218	272	352	511	768	1046	949	819	532	301	0
3603	99	1990	1	2	334	0	0	0	0	8	6	7	18	22	32	27	47	45	58	26	19	9	10	0
3603	99	1990	1	3	78	0	0	0	0	0	0	0	0	1	3	6	7	18	21	6	8	5	3	0
3603	99	1990	1	4	193	0	0	0	0	0	0	1	3	6	6	8	14	18	24	51	27	23	12	0
3603	99	1990	1	5	561	0	0	0	0	2	3	3	7	17	25	41	50	84	100	79	85	40	25	0
3603	99	1990	1	6	302	0	0	0	0	0	0	2	4	11	12	24	36	43	50	47	31	33	9	0
3603	99	1990	1	7	49	2	0	0	0	1	1	0	2	1	4	4	6	3	11	8	4	1	1	0
3603	99	1990	1	8	32	0	0	0	0	0	0	0	0	1	2	1	3	4	11	4	4	1	1	0
3603	99	1990	1	9	126	0	0	0	0	0	0	1	1	0	5	7	12	18	26	23	19	7	7	0
3603	99	1990	1	10	101	0	0	0	0	0	0	1	1	2	10	9	12	19	17	12	9	7	2	0
3603	99	1990	1	11	881	0	0	0	2	0	1	2	4	11	32	40	96	114	185	156	126	78	34	0
3603	99	1990	1	12	21	1	2	0	3	0	2	1	2	1	3	1	2	0	0	0	0	3	0	0
3603	99	1990	1	13	747	0	1	1	20	16	26	36	36	67	66	66	55	84	91	76	51	38	17	0
3603	99	1990	1	14	0	0	0	0	0	0	0	0	0	0	0	0	0	0	0	0	0	0	0	0
3603	99	1990	1	15	0	0	0	0	0	0	0	0	0	0	0	0	0	0	0	0	0	0	0	0
3603	99	1990	1	16	0	0	0	0	0	0	0	0	0	0	0	0	0	0	0	0	0	0	0	0
3603	99	1990	1	17	0	0	0	0	0	0	0	0	0	0	0	0	0	0	0	0	0	0	0	0
3603	99	1990	1	18	1156	0	0	0	0	0	0	1	0	1	3	18	41	129	226	243	218	180	96	0
3603	99	1990	1	19	75	2	0	0	3	8	15	13	9	10	8	3	0	1	1	1	1	0	0	0
3603	99	1990	1	20	174	2	0	0	0	1	2	2	3	7	7	13	23	20	29	26	21	13	5	0
3603	99	1990	1	21	329	0	0	0	0	2	0	1	3	10	5	15	28	38	55	62	65	22	23	0
3603	99	1990	1	22	16	0	0	0	0	0	1	1	1	2	2	0	3	3	0	0	2	0	1	0
3603	99	1990	1	23	92	0	1	0	5	1	2	4	5	5	5	10	10	12	8	11	5	5	3	0
3603	99	1990	1	24	21	0	0	0	0	1	1	0	0	2	0	3	0	4	4	1	2	2	1	0
3603	99	1990	1	25	204	2	1	0	2	0	5	7	3	18	15	14	15	23	32	27	19	16	5	0
3603	99	1990	1	26	41	0	0	3	3	6	4	1	3	5	3	1	3	3	2	1	2	1	0	0
3603	99	1990	1	27	68	0	0	0	0	0	0	0	2	2	3	4	6	6	15	10	10	5	5	0
3603	99	1990	1	28	186	7	3	5	4	1	4	5	6	3	5	8	16	16	23	23	30	11	16	0
3603	99	1990	2	1	4975	20	13	10	40	59	101	117	202	296	379	376	393	552	604	616	546	348	303	0
3603	99	1990	2	2	126	0	0	0	2	1	0	1	5	4	11	9	13	22	11	18	13	10	6	0
3603	99	1990	2	3	49	0	0	0	0	0	0	0	0	1	0	0	2	7	6	6	14	7	6	0
3603	99	1990	2	4	84	0	0	0	0	0	1	1	1	4	5	2	3	11	10	5	13	7	21	0
3603	99	1990	2	5	505	0	0	0	0	2	1	3	8	8	19	38	36	57	72	79	83	54	45	0
3603	99	1990	2	6	161	0	0	0	0	0	0	1	6	5	4	17	13	16	28	20	22	11	18	0
3603	99	1990	2	7	15	0	0	0	0	0	1	1	0	3	0	1	0	2	4	1	2	0	0	0
3603	99	1990	2	8	50	0	0	0	0	0	0	0	3	0	2	1	2	5	4	8	8	7	10	0
3603	99	1990	2	9	102	0	0	0	0	1	1	0	1	1	4	3	9	13	15	15	13	12	14	0
3603	99	1990	2	10	9	0	0	0	0	0	0	0	0	0	0	0	3	1	0	0	4	1	0	0
3603	99	1990	2	11	299	0	0	0	1	0	1	1	5	4	14	17	35	56	59	41	31	15	19	0
3603	99	1990	2	12	15	0	0	2	3	0	0	0	3	1	1	0	1	0	2	0	0	2	0	0
3603	99	1990	2	13	614	0	1	2	17	23	37	35	49	50	53	48	49	53	56	54	39	30	18	0
3603	99	1990	2	14	1287	0	0	0	0	0	11	33	56	125	163	136	101	131	149	156	111	63	52	0
3603	99	1990	2	15	204	0	0	0	0	8	13	22	29	29	21	14	18	17	6	9	8	5	5	0
3603	99	1990	2	16	179	0	0	0	0	0	0	0	1	5	14	14	25	26	28	33	16	11	6	0
3603	99	1990	2	17	183	0	0	1	2	4	3	3	5	17	14	16	18	22	22	22	19	12	3	0
3603	99	1990	2	18	0	0	0	0	0	0	0	0	0	0	0	0	0	0	0	0	0	0	0	0
3603	99	1990	2	19	0	0	0	0	0	0	0	0	0	0	0	0	0	0	0	0	0	0	0	0
3603	99	1990	2	20	106	0	1	0	0	0	2	0	0	5	5	5	9	15	14	18	18	11	3	0
3603	99	1990	2	21	107	0	0	0	0	1	1	0	0	2	9	3	7	10	19	18	18	9	10	0
3603	99	1990	2	22	18	0	0	0	0	2	1	1	1	0	1	0	0	1	3	3	2	2	1	0
3603	99	1990	2	23	68	2	4	0	0	2	2	0	3	7	5	3	4	6	13	9	6	2	0	0
3603	99	1990	2	24	70	0	0	1	2	6	11	8	11	8	9	3	0	4	4	2	0	1	0	0
3603	99	1990	2	25	178	0	0	0	0	1	4	1	3	4	7	10	12	18	21	36	30	20	11	0
3603	99	1990	2	26	24	0	0	1	4	3	4	0	3	1	1	1	1	1	0	0	2	2	0	0
3603	99	1990	2	27	42	0	0	0	0	1	0	0	0	0	0	1	6	3	10	3	8	6	4	0
3603	99	1990	2	28	162	13	5	2	6	3	4	2	5	2	3	11	13	16	16	20	18	12	11	0
3603	99	1991	1	1	6391	13	14	13	35	53	96	92	123	190	271	399	537	777	1029	1029	857	542	320	1
3603	99	1991	1	2	322	0	0	0	0	4	12	7	9	16	22	32	48	54	36	40	12	22	8	0
3603	99	1991	1	3	89	0	0	0	0	0	0	0	0	3	3	5	11	17	18	13	11	5	3	0
3603	99	1991	1	4	199	0	0	0	0	0	0	2	0	4	11	14	16	24	30	37	26	22	13	0
3603	99	1991	1	5	593	0	0	0	0	1	2	6	3	13	23	55	66	66	110	94	77	51	26	0
3603	99	1991	1	6	304	0	0	0	0	1	0	1	1	7	14	25	35	51	38	53	43	23	12	0
3603	99	1991	1	7	36	2	0	0	0	0	1	0	1	1	3	4	2	5	4	5	5	1	2	0
3603	99	1991	1	8	36	0	0	0	0	0	0	1	1	2	0	2	3	4	4	6	9	3	1	0
3603	99	1991	1	9	128	0	0	0	0	0	1	0	1	3	5	4	9	20	22	22	19	16	6	0
3603	99	1991	1	10	93	0	0	0	0	0	0	0	1	3	6	9	14	15	21	9	12	1	2	0
3603	99	1991	1	11	884	0	0	0	0	1	2	1	5	11	26	66	92	130	180	150	119	74	27	0
3603	99	1991	1	12	22	1	1	2	3	0	1	0	1	1	2	3	0	0	4	1	2	0	0	0
3603	99	1991	1	13	767	0	0	4	16	24	29	38	54	61	71	64	54	78	91	80	59	31	13	0
3603	99	1991	1	14	0	0	0	0	0	0	0	0	0	0	0	0	0	0	0	0	0	0	0	0
3603	99	1991	1	15	0	0	0	0	0	0	0	0	0	0	0	0	0	0	0	0	0	0	0	0
3603	99	1991	1	16	0	0	0	0	0	0	0	0	0	0	0	0	0	0	0	0	0	0	0	0
3603	99	1991	1	17	0	0	0	0	0	0	0	0	0	0	0	0	0	0	0	0	0	0	0	0
3603	99	1991	1	18	1250	0	0	0	0	0	0	0	0	2	2	15	54	122	226	291	259	166	112	1
3603	99	1991	1	19	66	0	0	0	4	7	15	12	9	10	4	2	0	0	0	2	1	0	0	0
3603	99	1991	1	20	175	2	1	0	0	0	0	1	4	5	12	17	15	29	33	24	20	7	5	0
3603	99	1991	1	21	337	0	1	0	0	1	0	1	2	8	10	11	33	45	52	53	59	34	27	0
3603	99	1991	1	22	30	1	0	0	0	0	1	1	1	2	2	2	4	2	3	3	6	1	1	0
3603	99	1991	1	23	96	1	0	3	2	3	7	2	5	7	7	12	9	9	12	8	5	3	1	0
3603	99	1991	1	24	28	0	0	0	0	0	0	3	3	2	1	1	4	5	2	3	4	0	0	0
3603	99	1991	1	25	214	0	2	1	2	1	9	6	5	6	11	16	17	27	23	31	20	23	14	0
3603	99	1991	1	26	30	0	1	0	2	6	7	1	1	1	1	0	0	2	4	2	1	1	0	0
3603	99	1991	1	27	60	0	0	0	0	0	1	0	0	0	2	7	6	7	10	8	5	9	5	0
3603	99	1991	1	28	217	4	7	3	5	2	6	3	3	5	10	7	12	25	28	30	28	21	18	0
3603	99	1991	2	1	5321	17	10	21	36	61	85	150	221	324	342	416	431	566	633	648	557	460	343	0
3603	99	1991	2	2	112	1	0	0	0	0	1	3	5	3	4	10	14	10	14	21	7	9	10	0
3603	99	1991	2	3	41	0	0	0	0	0	0	0	0	2	0	1	1	2	10	6	6	8	5	0
3603	99	1991	2	4	98	0	0	0	0	0	0	3	2	2	1	5	5	12	11	13	12	16	16	0
3603	99	1991	2	5	535	0	0	0	0	0	2	5	5	15	19	31	47	55	81	86	71	63	55	0
3603	99	1991	2	6	204	0	0	0	0	2	1	2	4	8	12	14	17	32	29	24	25	22	12	0
3603	99	1991	2	7	23	1	0	0	0	2	0	0	1	0	1	0	2	4	1	3	2	4	2	0
3603	99	1991	2	8	63	0	0	0	0	0	0	0	1	0	1	4	5	0	7	12	8	15	10	0
3603	99	1991	2	9	112	0	0	0	0	0	0	0	1	3	3	1	11	8	16	31	13	12	13	0
3603	99	1991	2	10	12	0	0	0	0	0	0	0	0	0	0	3	0	6	1	2	0	0	0	0
3603	99	1991	2	11	348	0	0	1	0	0	0	1	2	8	6	29	30	54	59	69	44	24	21	0
3603	99	1991	2	12	20	1	1	2	0	3	2	0	0	1	0	0	1	1	2	1	1	1	3	0
3603	99	1991	2	13	641	0	0	6	17	26	34	52	55	66	50	52	44	51	53	46	41	35	13	0
3603	99	1991	2	14	1415	0	0	0	0	2	7	36	77	140	145	151	142	142	157	129	122	90	75	0
3603	99	1991	2	15	207	0	0	0	0	3	11	22	32	22	25	16	11	14	17	12	11	5	6	0
3603	99	1991	2	16	163	0	0	0	0	0	1	0	3	6	12	13	20	19	26	25	22	10	6	0
3603	99	1991	2	17	184	0	0	0	3	1	5	4	4	11	12	15	17	25	16	26	19	16	10	0
3603	99	1991	2	18	0	0	0	0	0	0	0	0	0	0	0	0	0	0	0	0	0	0	0	0
3603	99	1991	2	19	0	0	0	0	0	0	0	0	0	0	0	0	0	0	0	0	0	0	0	0
3603	99	1991	2	20	126	2	1	1	0	2	3	1	2	1	5	12	7	18	18	20	11	13	9	0
3603	99	1991	2	21	116	0	0	0	0	1	0	1	1	2	0	7	8	17	13	19	23	10	14	0
3603	99	1991	2	22	17	1	0	1	0	0	0	0	0	0	3	0	2	2	1	4	1	2	0	0
3603	99	1991	2	23	85	3	4	6	4	4	3	1	4	3	6	5	8	9	8	6	6	5	0	0
3603	99	1991	2	24	69	0	0	0	1	2	3	4	6	11	10	7	6	6	5	5	3	0	0	0
3603	99	1991	2	25	180	0	0	0	2	2	2	6	6	4	11	12	11	25	26	18	27	19	9	0
3603	99	1991	2	26	22	0	0	1	4	3	2	4	3	1	0	1	0	1	1	0	1	0	0	0
3603	99	1991	2	27	53	0	0	0	0	0	0	0	0	0	1	2	1	4	7	13	11	12	2	0
3603	99	1991	2	28	142	6	4	2	3	6	5	2	3	5	7	8	4	12	12	18	17	17	11	0
3603	99	1992	1	1	6909	21	16	15	37	65	76	108	129	177	314	394	595	857	1163	1140	877	568	357	0
3603	99	1992	1	2	374	0	0	0	2	5	3	7	11	21	29	36	52	55	45	46	35	14	13	0
3603	99	1992	1	3	106	0	0	0	0	0	0	0	1	3	3	8	16	10	19	20	12	6	8	0
3603	99	1992	1	4	193	0	0	0	0	0	0	0	0	3	9	9	12	23	36	42	28	21	10	0
3603	99	1992	1	5	522	0	0	0	0	1	2	0	2	10	32	33	63	82	86	74	63	49	25	0
3603	99	1992	1	6	329	0	0	0	0	0	0	3	3	9	12	28	46	59	49	57	32	22	9	0
3603	99	1992	1	7	62	0	0	0	0	1	0	0	0	2	3	5	2	8	13	12	9	4	3	0
3603	99	1992	1	8	43	0	0	0	0	1	0	1	2	0	3	1	1	4	7	10	5	6	2	0
3603	99	1992	1	9	130	0	0	0	0	0	1	0	0	1	3	10	11	18	25	29	14	13	5	0
3603	99	1992	1	10	126	0	0	0	0	0	0	0	2	1	8	6	20	27	31	14	11	2	4	0
3603	99	1992	1	11	937	0	0	0	0	0	0	2	3	10	26	54	88	140	214	179	128	71	22	0
3603	99	1992	1	12	18	0	0	3	2	0	3	1	1	1	2	0	1	0	1	1	0	1	1	0
3603	99	1992	1	13	881	0	0	1	14	28	27	39	57	63	68	65	84	93	102	105	68	48	19	0
3603	99	1992	1	14	0	0	0	0	0	0	0	0	0	0	0	0	0	0	0	0	0	0	0	0
3603	99	1992	1	15	0	0	0	0	0	0	0	0	0	0	0	0	0	0	0	0	0	0	0	0
3603	99	1992	1	16	0	0	0	0	0	0	0	0	0	0	0	0	0	0	0	0	0	0	0	0
3603	99	1992	1	17	0	0	0	0	0	0	0	0	0	0	0	0	0	0	0	0	0	0	0	0
3603	99	1992	1	18	1435	0	0	0	0	0	0	0	0	0	5	24	56	158	281	300	289	183	139	0
3603	99	1992	1	19	85	0	0	0	3	9	17	21	14	8	7	4	0	0	1	1	0	0	0	0
3603	99	1992	1	20	199	2	2	0	1	0	1	0	0	5	19	16	26	19	36	38	21	8	5	0
3603	99	1992	1	21	348	1	0	0	1	2	1	0	4	6	13	14	24	51	63	59	45	42	22	0
3603	99	1992	1	22	35	3	1	1	0	1	0	2	3	0	6	2	4	2	2	4	3	1	0	0
3603	99	1992	1	23	103	5	4	3	0	4	3	6	2	4	4	9	11	14	14	9	5	3	3	0
3603	99	1992	1	24	28	0	0	0	1	1	0	5	2	2	4	2	2	4	0	1	3	1	0	0
3603	99	1992	1	25	222	0	3	0	4	2	6	8	6	9	16	18	16	23	32	37	16	16	10	0
3603	99	1992	1	26	31	0	0	2	2	2	2	2	3	3	1	1	3	1	4	3	2	0	0	0
3603	99	1992	1	27	77	0	0	0	0	0	0	0	0	2	8	3	5	5	12	9	14	11	8	0
3603	99	1992	1	28	218	5	5	4	5	5	5	3	4	5	11	11	15	20	30	29	28	13	20	0
3603	99	1992	2	1	5495	20	15	13	34	49	96	146	252	317	389	426	448	583	675	685	563	444	340	0
3603	99	1992	2	2	120	0	0	1	0	1	0	7	4	8	2	7	11	18	20	12	13	9	7	0
3603	99	1992	2	3	44	0	0	0	0	0	0	0	0	2	0	1	1	5	6	11	4	10	4	0
3603	99	1992	2	4	103	0	0	0	0	0	0	0	2	4	2	0	10	10	14	23	12	12	14	0
3603	99	1992	2	5	583	0	0	0	1	0	3	6	8	15	18	31	49	74	82	95	83	70	48	0
3603	99	1992	2	6	224	0	0	0	0	0	0	2	5	8	13	21	23	20	32	32	27	25	16	0
3603	99	1992	2	7	21	1	1	0	0	0	0	0	0	2	0	1	0	5	3	4	1	1	2	0
3603	99	1992	2	8	56	0	0	0	0	0	0	1	0	0	2	2	2	4	8	11	11	7	8	0
3603	99	1992	2	9	121	0	0	0	0	0	1	0	1	3	3	4	11	8	10	21	22	19	18	0
3603	99	1992	2	10	21	0	0	0	0	0	0	0	0	0	1	2	3	3	4	4	1	2	1	0
3603	99	1992	2	11	320	0	1	0	0	0	1	1	9	9	20	25	18	56	52	55	40	22	11	0
3603	99	1992	2	12	14	0	1	1	4	1	0	1	1	0	0	0	0	1	1	0	1	0	2	0
3603	99	1992	2	13	677	0	0	3	8	21	37	31	80	58	61	55	60	61	69	54	50	12	17	0
3603	99	1992	2	14	1361	0	0	0	0	2	8	31	64	116	176	169	125	132	161	139	93	84	61	0
3603	99	1992	2	15	190	0	0	0	0	2	17	26	21	23	15	14	11	15	13	13	8	9	3	0
3603	99	1992	2	16	203	0	0	0	0	0	1	1	7	5	15	19	28	37	28	26	11	16	9	0
3603	99	1992	2	17	206	0	0	2	4	2	3	6	6	13	20	16	18	25	26	21	25	11	8	0
3603	99	1992	2	18	0	0	0	0	0	0	0	0	0	0	0	0	0	0	0	0	0	0	0	0
3603	99	1992	2	19	0	0	0	0	0	0	0	0	0	0	0	0	0	0	0	0	0	0	0	0
3603	99	1992	2	20	138	0	0	1	0	0	0	1	0	2	5	8	9	13	26	27	22	13	11	0
3603	99	1992	2	21	108	0	0	0	0	1	0	1	1	1	5	2	4	12	26	15	15	13	12	0
3603	99	1992	2	22	23	3	0	1	0	1	1	2	0	2	1	1	2	2	2	3	0	2	0	0
3603	99	1992	2	23	87	0	0	0	2	3	4	3	4	6	3	4	9	11	13	8	7	9	1	0
3603	99	1992	2	24	96	0	0	0	5	2	7	11	14	14	7	5	6	4	5	6	7	1	2	0
3603	99	1992	2	25	178	2	2	0	2	2	4	4	7	5	4	13	12	14	16	25	23	23	20	0
3603	99	1992	2	26	28	0	1	2	1	7	4	3	1	3	0	0	0	2	1	1	0	1	1	0
3603	99	1992	2	27	68	0	0	0	0	0	1	0	1	0	4	1	5	7	9	13	15	4	8	0
3603	99	1992	2	28	173	12	9	1	4	2	1	5	2	5	3	4	9	14	9	20	27	25	21	0
3603	99	1993	1	1	7720	28	19	21	42	63	85	134	134	195	315	430	605	905	1256	1370	1071	673	374	0
3603	99	1993	1	2	436	0	0	0	2	0	12	15	20	26	27	42	59	57	52	56	33	23	12	0
3603	99	1993	1	3	99	0	0	0	0	0	0	2	1	3	5	7	7	19	13	18	12	6	6	0
3603	99	1993	1	4	195	0	0	0	0	0	0	2	0	7	3	11	11	22	29	41	31	24	14	0
3603	99	1993	1	5	642	0	0	0	1	0	2	4	2	12	29	40	68	94	98	114	91	55	32	0
3603	99	1993	1	6	370	0	0	0	0	0	0	0	6	11	21	27	45	59	61	53	46	24	17	0
3603	99	1993	1	7	56	1	0	0	0	0	1	0	0	1	3	3	5	8	10	13	3	3	5	0
3603	99	1993	1	8	27	0	0	0	0	0	0	1	0	1	0	4	2	3	4	6	3	2	1	0
3603	99	1993	1	9	128	0	0	0	0	1	0	1	1	3	7	6	15	8	28	23	15	12	8	0
3603	99	1993	1	10	104	0	0	0	0	0	0	0	1	0	7	9	10	22	34	14	5	1	1	0
3603	99	1993	1	11	939	0	0	0	0	0	0	1	2	14	31	59	76	118	188	206	135	67	42	0
3603	99	1993	1	12	16	0	0	2	1	2	1	1	1	1	1	0	1	0	2	2	0	1	0	0
3603	99	1993	1	13	859	0	0	5	12	28	32	40	49	52	67	73	80	85	89	97	75	53	22	0
3603	99	1993	1	14	0	0	0	0	0	0	0	0	0	0	0	0	0	0	0	0	0	0	0	0
3603	99	1993	1	15	0	0	0	0	0	0	0	0	0	0	0	0	0	0	0	0	0	0	0	0
3603	99	1993	1	16	0	0	0	0	0	0	0	0	0	0	0	0	0	0	0	0	0	0	0	0
3603	99	1993	1	17	0	0	0	0	0	0	0	0	0	0	0	0	0	0	0	0	0	0	0	0
3603	99	1993	1	18	1970	0	0	0	0	0	0	0	0	5	7	32	80	206	387	478	402	246	127	0
3603	99	1993	1	19	93	2	0	0	5	11	11	23	11	7	8	4	1	6	0	3	1	0	0	0
3603	99	1993	1	20	203	3	1	0	0	1	3	1	3	3	22	19	14	24	28	35	28	15	3	0
3603	99	1993	1	21	369	0	0	0	0	1	1	1	4	4	11	11	35	40	73	69	52	44	23	0
3603	99	1993	1	22	34	2	0	0	1	1	0	1	0	1	4	3	2	4	4	3	4	3	1	0
3603	99	1993	1	23	99	2	5	3	3	3	4	3	5	4	9	14	7	6	11	5	8	3	4	0
3603	99	1993	1	24	29	0	1	0	0	0	0	2	2	3	4	1	3	5	3	1	1	2	1	0
3603	99	1993	1	25	243	0	3	4	5	4	4	7	12	15	20	14	24	27	32	27	21	12	12	0
3603	99	1993	1	26	34	0	1	2	6	3	4	5	2	1	1	2	0	3	1	1	1	1	0	0
3603	99	1993	1	27	81	0	0	0	0	0	0	2	0	1	3	8	6	10	16	13	12	5	5	0
3603	99	1993	1	28	258	15	8	2	6	3	5	5	5	6	9	15	21	23	28	33	30	27	17	0
3603	99	1993	2	1	5783	21	7	19	29	54	89	142	240	346	450	498	452	594	674	704	603	485	374	2
3603	99	1993	2	2	152	0	0	0	1	2	3	3	5	10	11	12	11	17	12	23	20	10	12	0
3603	99	1993	2	3	56	0	0	0	0	0	0	0	1	0	1	3	5	2	8	9	11	7	9	0
3603	99	1993	2	4	111	0	0	0	0	0	0	0	1	4	2	6	5	10	14	17	10	22	20	0
3603	99	1993	2	5	613	0	0	0	0	2	1	1	8	11	19	34	49	66	88	92	97	74	71	0
3603	99	1993	2	6	211	0	0	0	0	0	0	2	5	9	16	16	22	24	32	35	22	17	11	0
3603	99	1993	2	7	20	1	0	0	0	0	0	0	2	2	1	0	0	0	4	4	5	1	0	0
3603	99	1993	2	8	49	0	0	0	0	1	0	0	0	0	1	3	5	8	9	3	9	5	5	0
3603	99	1993	2	9	107	0	0	0	0	0	0	0	1	2	4	2	2	16	11	16	19	16	18	0
3603	99	1993	2	10	7	0	0	0	0	0	0	0	1	0	0	0	3	0	0	0	1	1	1	0
3603	99	1993	2	11	347	0	0	0	0	0	1	0	3	10	14	24	36	51	62	55	49	28	14	0
[truncated: 183,473 more rows]
