# Supplementary material for: Global incidence of prostate cancer in developing and developed countries with changing age structures
Source: PLoS One. 2019 Oct 24;14(10):e0221775. doi: 10.1371/journal.pone.0221775 (PMC6812812; doi:10.1371/journal.pone.0221775)
Supplement: S2 File — (CSV) [file pone.0221775.s002.csv]

REGISTRY	ETHNIC_GROUP	YEAR	SEX	N_AGR	TOTAL	P0_4	P5_9	P10_14	P15_19	P20_24	P25_29	P30_34	P35_39	P40_44	P45_49	P50_54	P55_59	P60_64	P65_69	P70_74	P75_79	P80_84	P85	P_unk
3602	99	1983	1	18	2668049	206719	210283	234512	218949	235345	220431	215996	203089	160403	140178	138465	136943	116434	91948	68299	40333	19816	9906	0
3602	99	1983	2	18	2684910	195970	201548	224802	208100	226987	216114	211278	194619	152424	132720	132501	136561	125987	107112	88948	61216	38935	29088	0
3602	99	1984	1	18	2692083	208612	205866	234914	217884	235558	222960	215902	208920	166961	143605	135751	137860	121592	91386	71131	42152	20826	10203	0
3602	99	1984	2	18	2710646	197872	197349	224680	207402	226505	219231	212742	200378	158657	136625	129761	135990	130373	106693	92085	63937	40441	29925	0
3602	99	1985	1	18	2723253	210812	204166	233774	219899	234483	228369	215056	215866	173238	148465	133594	138168	124655	92721	73381	44235	21521	10850	0
3602	99	1985	2	18	2741259	200609	195189	223119	209185	224979	223438	213942	207420	165181	140638	127695	135321	132950	107631	94255	66578	41278	31851	0
3602	99	1986	1	18	2756990	211978	205612	227319	225854	230126	232913	217404	220857	181363	152164	133614	137862	126988	96881	75136	46617	22728	11574	0
3602	99	1986	2	18	2774538	202032	196028	216825	215706	220572	228009	216414	213278	171925	143907	127858	134028	134181	112026	95771	69568	42512	33898	0
3602	99	1987	1	18	2795919	213461	208553	219918	234170	225792	237712	222547	218220	196392	155688	136463	136117	127938	101212	76749	48594	24180	12213	0
3602	99	1987	2	18	2816325	203809	198994	209856	223505	217457	233151	221193	212937	186010	147433	130326	132291	134258	115923	97462	72420	44509	34791	0
3602	99	1988	1	18	2842852	216054	212794	215719	240382	227088	243487	227743	219461	205867	160173	139040	133918	129764	105739	77051	50525	25355	12692	0
3602	99	1988	2	18	2864457	206094	201885	206361	229550	218916	238727	226198	216118	196195	151501	133444	130879	134324	120192	97642	74748	46248	35435	0
3602	99	1989	1	18	2876807	217875	215396	212610	241692	225632	246098	232298	221249	211810	167191	142310	131527	130835	110232	77189	52927	26501	13435	0
3602	99	1989	2	18	2899476	207639	204353	203410	230169	218267	240867	230661	218875	203157	158185	136830	128919	133827	124799	97383	77671	47921	36543	0
3602	99	1990	1	18	2905892	219099	217330	211119	240053	227442	244627	237807	222592	217207	173683	146730	129449	131153	112505	78738	54763	27667	13928	0
3602	99	1990	2	18	2928129	208635	206559	201335	227744	220162	239519	235204	221565	209285	165279	140116	127480	133460	126573	98919	79476	49719	37099	0
3602	99	1991	1	18	2936262	220957	217989	212918	233126	233399	240250	243724	224661	220929	181031	150530	128917	130452	114568	82445	56481	29022	14863	0
3602	99	1991	2	18	2962469	210502	207574	201858	220938	226915	235975	241403	223547	214834	172826	143926	126892	133025	127196	102864	81233	52117	38844	0
3602	99	1992	1	18	2964481	222885	218784	214334	226068	239905	235432	248025	227938	220418	192090	153975	130739	128296	115760	85876	57787	30334	15835	0
3602	99	1992	2	18	2994226	212156	208823	203468	214241	232704	232577	246282	227215	215545	184243	146812	128802	130766	127104	106122	82721	54142	40503	0
3602	99	1993	1	18	2985865	225342	218935	216621	219221	241570	230262	249513	231979	219147	202598	156044	133781	126358	117191	89715	58423	32404	16761	0
3602	99	1993	2	18	3019015	213585	208951	205477	209095	234222	228153	247712	231505	216629	194587	149381	131697	128273	127730	109493	83103	56677	42745	0
3602	99	1994	1	18	3012102	226058	219563	218677	215822	241993	227566	251477	234888	220950	208459	162483	136661	124791	117871	93975	58701	34368	17799	0
3602	99	1994	2	18	3048088	214150	209671	207649	206018	234545	226780	249130	234844	219764	200931	155714	134521	126309	127007	114155	82513	59700	44687	0
3602	99	1995	1	18	3044428	225751	221645	220718	214495	240704	229743	249822	240459	223213	213919	169423	140750	123719	118360	96225	60582	35860	19040	0
3602	99	1995	2	18	3082553	214507	211396	210148	204495	233856	229314	247646	239977	223140	206945	163055	137121	125694	126520	115978	84286	61400	47075	0
3602	99	1996	1	18	3081044	225288	224299	222372	216359	234578	235915	246593	246509	226751	219654	176284	144457	123508	119029	98092	64061	37068	20227	0
3602	99	1996	2	18	3123684	214002	213920	212007	206369	228714	236664	245083	246612	227153	213602	169624	140822	125398	126433	117234	87561	62680	49806	0
3602	99	1997	1	18	3114709	224811	226372	222759	219532	229053	241615	241851	250760	231888	217725	189262	147928	125622	118640	99349	67793	38076	21673	0
3602	99	1997	2	18	3158075	213680	215131	212997	208826	223353	243107	241448	250462	231932	213559	181924	144347	127003	125189	117356	91576	63780	52405	0
3602	99	1998	1	18	3145483	224476	229544	224185	218840	221587	243762	237354	254583	234811	219088	200778	153051	129502	118233	101810	71601	39155	23123	0
3602	99	1998	2	18	3193588	213280	218311	213818	207966	215732	246280	238631	254863	236035	218002	193330	148717	130148	123871	118274	96018	65260	55052	0
3602	99	1999	1	18	3181260	223617	231768	225892	221259	218499	245324	235993	256553	238543	221957	207153	160084	133317	117154	103974	75378	40086	24709	0
3602	99	1999	2	18	3230110	212896	219794	215692	210302	212148	247927	238251	256665	240204	221730	200666	154990	133768	122098	118688	100171	65814	58306	0
3602	99	2000	1	18	3219101	223364	232664	228406	224682	217974	245010	237793	255893	243324	223798	213087	166859	138196	116082	105370	77877	42292	26430	0
3602	99	2000	2	18	3267112	212248	220812	217827	214103	211077	247422	240000	255711	244599	224723	207920	161449	137200	121266	118405	102665	68156	61529	0
3602	99	2001	1	18	3264203	224974	233030	231342	228969	219919	239314	244720	254341	249137	226179	218706	174186	141836	116978	106751	80205	45588	28028	0
3602	99	2001	2	18	3311014	213086	220990	220821	218197	212719	241462	248361	253112	250299	227525	215107	168272	140535	121568	118705	103805	72230	64220	0
3602	99	2002	1	18	3295915	221727	231322	233753	230122	224176	234441	251130	249808	254504	229889	217426	185862	145040	119507	106896	81888	48639	29785	0
3602	99	2002	2	18	3338195	209998	219545	222365	219024	215476	235186	254762	248713	255317	230346	215417	180476	143193	123633	117855	104309	75377	67203	0
3602	99	2003	1	18	3309435	220874	228739	235484	230545	228486	230763	253999	243564	256122	232891	215782	194557	146888	121018	104822	83495	51010	30396	0
3602	99	2003	2	18	3363142	209312	218023	223122	220861	221090	231582	258847	244762	257648	234907	215632	190121	145463	125597	115365	104750	77774	68286	0
3602	99	2004	1	18	3325371	219753	226955	235866	230951	232203	228934	253857	239901	256441	236090	216347	199245	151745	123490	103368	85146	53606	31473	0
3602	99	2004	2	18	3381818	207742	216708	223308	221438	224657	228981	258344	242502	258313	238861	217410	195996	150768	128348	113344	104935	80573	69590	0
3602	99	2005	1	18	3347837	220338	226062	235094	232510	236205	229202	252117	240172	254127	238969	217528	203729	157291	126567	102519	86173	55605	33629	0
3602	99	2005	2	18	3408620	208041	215756	223355	221826	228927	229107	256945	243234	256569	242856	219943	201823	157110	130954	112431	104559	82793	72391	0
3602	99	2006	1	18	3375500	223986	225931	233516	234487	239288	233794	246572	244439	250046	242050	219921	206542	163531	128607	103177	86586	57304	35723	0
3602	99	2006	2	18	3440587	212195	215442	222129	223186	232860	232922	250727	249097	252546	247193	223091	206363	163621	133240	112420	104303	83696	75556	0
3602	99	2007	1	18	3420484	225403	225057	232646	241174	244645	241399	242424	250383	245381	245817	223667	204965	174945	131948	105676	87006	59320	38628	0
3602	99	2007	2	18	3484458	213255	214852	221781	226866	236864	239470	246747	255859	248668	251690	227246	206354	175439	136575	114774	103806	84571	79641	0
3603	99	1983	1	18	1248666	102211	105046	118242	107334	112706	103604	99653	93554	72898	60937	58454	57592	51024	41146	30587	18763	9634	5281	0
3603	99	1983	2	18	1233616	95930	99900	113314	103718	107978	99339	96497	88982	68407	57009	55912	56282	53429	46085	36999	25308	16342	12185	0
3603	99	1984	1	18	1269559	103661	103257	119099	108465	112854	105898	100192	97284	76729	63779	57968	58270	53336	41239	32230	19630	10156	5512	0
3603	99	1984	2	18	1254300	97372	98020	113770	104483	108390	101519	97577	92998	72160	59602	55344	56901	54783	46172	38845	26549	17034	12781	0
3603	99	1985	1	18	1293238	105076	102618	118889	111061	112742	108823	101161	100411	81429	67051	57927	58666	54860	42090	33341	20747	10501	5845	0
3603	99	1985	2	18	1277980	98835	97070	113234	106736	108559	104312	98832	96914	76709	62143	55401	57198	56120	46774	40134	27810	17488	13711	0
3603	99	1986	1	18	1320568	105837	103386	116537	116331	112688	111183	102407	103750	86042	70114	59022	59399	56094	44435	34302	21848	11090	6103	0
3603	99	1986	2	18	1304027	99588	97507	110462	111380	108203	107263	100604	100758	81414	64842	55857	57405	56883	48882	41260	29131	17945	14643	0
3603	99	1987	1	18	1344029	106149	105619	113591	119808	111477	113320	104370	103641	93125	73418	60962	59344	56471	46769	35099	22779	11725	6362	0
3603	99	1987	2	18	1331078	100301	99132	107973	115448	107278	110454	102982	101321	88806	67993	57714	57458	56937	50627	42317	30440	18804	15093	0
3603	99	1988	1	18	1374106	105946	109266	112313	122772	111593	115521	107333	105126	99981	76930	63423	59329	57444	48759	35655	23671	12407	6637	0
3603	99	1988	2	18	1365801	100591	102238	106883	118960	107898	113891	106345	103940	95290	71878	59741	57364	57962	52612	42968	31929	19758	15553	0
3603	99	1989	1	18	1418103	108031	112891	112905	126313	114042	118687	111946	107881	105601	82142	67013	59562	58766	51265	36153	24922	13036	6947	0
3603	99	1989	2	18	1409534	102458	105727	107229	121814	110560	117399	110803	107168	101261	76855	63091	57651	59000	54498	43330	33775	20718	16197	0
3603	99	1990	1	18	1453511	110534	115730	113782	127264	117235	118936	115848	110134	109944	87263	70766	59903	59838	52496	37336	25706	13689	7107	0
3603	99	1990	2	18	1445772	104621	108609	107545	122348	114050	118341	115043	109845	105825	82146	66219	58251	59547	55708	44239	34960	21760	16715	0
3603	99	1991	1	18	1483751	113001	117264	115496	125819	121346	117391	118839	112218	113406	92242	74283	60965	60291	53579	39317	26528	14229	7537	0
3603	99	1991	2	18	1477200	106899	110258	108632	120373	118530	116907	119422	111951	109978	87404	69441	58494	60178	56187	46367	35947	22838	17394	0
3603	99	1992	1	18	1518080	115233	118247	117558	123569	126933	117637	122408	115229	114487	99549	77761	63126	60279	54347	41308	27294	14967	8148	0
3603	99	1992	2	18	1511870	109714	111418	110335	118186	123868	116803	123162	115301	111425	94534	72474	60555	60057	56707	47974	37028	23947	18382	0
3603	99	1993	1	18	1558301	118495	118800	121197	122288	132035	119264	125621	118684	116344	107159	81023	65846	60312	55437	43175	28046	15758	8817	0
3603	99	1993	2	18	1551487	112610	112120	113540	117083	128795	117730	126593	119228	113871	101682	75855	62795	59629	57922	49627	37776	25252	19379	0
3603	99	1994	1	18	1597029	121250	119965	124012	121874	135454	121610	128350	122196	118588	112235	85882	69012	60422	56391	45405	28407	16651	9325	0
3603	99	1994	2	18	1590084	115278	113401	116303	116748	131516	119826	129267	122673	116736	107068	80401	65734	59489	58562	51745	37892	27018	20427	0
3603	99	1995	1	18	1636329	123475	122283	126565	122319	136730	125691	129433	126382	121083	116473	91413	72604	60944	57261	46463	29763	17453	9994	0
3603	99	1995	2	18	1628780	116991	115598	119186	117066	132652	123531	130610	126752	119536	111628	85986	68468	60151	58897	53199	38943	27978	21608	0
3603	99	1996	1	18	1673040	124869	124497	128554	124279	134553	131064	129077	130731	123415	121315	96250	76199	61933	58043	47725	31714	18161	10661	0
3603	99	1996	2	18	1665650	118321	118289	121161	118529	130572	128986	130170	131332	122373	116625	90977	71747	60171	59638	53966	41102	28862	22829	0
3603	99	1997	1	18	1698602	125416	126717	128696	125157	130621	134473	127940	133541	125224	121437	104320	79918	64084	58560	48772	33573	18939	11214	0
3603	99	1997	2	18	1696069	118497	120841	121672	119244	127697	133498	129367	134943	125222	117754	98861	75148	62148	59725	54354	43150	29777	24171	0
3603	99	1998	1	18	1722870	125254	129504	128592	127032	126926	136315	127001	135583	126912	122617	111429	83338	66847	58667	49923	35248	19602	12080	0
3603	99	1998	2	18	1724855	118797	123250	121548	121501	124482	136180	128718	137791	128014	120189	105910	78623	64200	59400	55212	44985	30443	25612	0
3603	99	1999	1	18	1747726	125359	131934	129700	129396	123992	136367	126987	136393	129473	123596	116297	88096	70138	58818	51275	37059	20068	12778	0
3603	99	1999	2	18	1753695	118871	125119	122701	123744	122506	136149	129445	139681	131091	122752	111303	83131	67264	59056	55999	46664	30935	27284	0
3603	99	2000	1	18	1775520	125625	134050	131858	131448	123081	134895	128606	135929	132558	124849	120125	93383	74253	59275	52267	38422	21260	13636	0
3603	99	2000	2	18	1786017	119160	126800	124667	126223	121765	135753	131615	140417	134766	124670	116441	88394	70601	59494	56363	48012	32106	28770	0
3603	99	2001	1	18	1806440	127177	135406	134317	134006	124352	130285	132413	134581	135643	126222	124025	98587	77898	60865	53349	39911	23019	14384	0
3603	99	2001	2	18	1822506	120456	127970	127233	128582	123091	132503	136310	139855	138896	127283	121798	93692	74133	60179	57118	48959	34293	30155	0
3603	99	2002	1	18	1851641	128352	136624	137468	135668	129435	129349	137677	135282	140379	128876	124954	106974	81804	63607	54266	41174	24649	15103	0
3603	99	2002	2	18	1863157	121413	129005	131061	130492	125682	129685	140854	139736	143731	130580	123086	102526	77917	62736	57468	49615	36118	31452	0
3603	99	2003	1	18	1897965	129779	137425	141579	136675	134835	129293	142299	136277	144005	132542	126598	115078	85374	66803	54903	42534	26096	15870	0
3603	99	2003	2	18	1911249	122722	130429	134523	131849	130949	129481	145486	140124	148058	135028	125872	110637	82060	65330	57485	50685	37815	32716	0
3603	99	2004	1	18	1944603	131371	138095	145068	138580	140634	130306	145330	138499	147016	136903	128602	120454	90293	70105	55444	43920	27477	16506	0
3603	99	2004	2	18	1956307	124753	131579	137429	133629	135568	129902	147806	141931	151099	139390	128511	116639	86953	68832	57509	51669	39204	33904	0
3603	99	2005	1	18	1992313	134453	139379	147551	141621	145388	133137	146655	142460	148655	140774	130964	124522	95686	73664	55992	44854	28664	17894	0
3603	99	2005	2	18	2002545	127414	132560	139985	135785	140785	131788	148608	145288	152973	143620	131145	121605	92588	71966	58071	52093	40536	35735	0
3603	99	2006	1	18	2041291	137897	141390	148935	145064	149460	138222	146025	148759	148974	144839	133857	128196	100878	76424	57359	45845	29893	19274	0
3603	99	2006	2	18	2049617	130528	134648	141284	138458	145618	135852	147144	151166	153102	148163	134192	125895	97966	74903	58846	52730	41264	37858	0
3603	99	2007	1	18	2095196	142297	143418	150056	150162	153792	145268	146052	154986	149591	149254	136123	128033	108730	79956	59208	46555	30904	20811	0
3603	99	2007	2	18	2100785	134149	136263	142360	143000	149343	141873	146722	157513	152971	153036	137448	126545	105804	78373	60766	52911	41744	39964	0
3604	99	1978	1	18	644711	49798	58351	58644	61368	55988	53258	48878	38383	34341	35644	37818	33184	27117	21747	14662	8693	4206	2631	0
3604	99	1978	2	18	651494	47165	55674	55242	60019	54746	52723	48459	37300	33735	33786	36322	33907	29054	25441	18757	13478	9030	6656	0
3604	99	1979	1	18	646249	48425	57073	57981	61066	56569	53539	50462	39144	34636	34533	37637	34331	26634	22937	15241	9091	4283	2667	0
3604	99	1979	2	18	654860	46065	54031	54811	59557	55550	53014	50150	38457	34223	33140	36116	35026	28854	26447	19590	13829	9086	6914	0
3604	99	1980	1	18	650221	47898	55710	57815	60475	57537	53965	51965	40627	35140	33332	37419	34950	26988	23810	15900	9406	4518	2766	0
3604	99	1980	2	18	658176	45237	52657	54931	58579	56430	52982	51127	40017	34939	32589	35363	35624	29291	27207	20374	14143	9406	7280	0
3604	99	1981	1	18	653940	47540	53663	58470	59321	58330	54193	53593	42118	35573	32852	36615	35200	28034	24376	16589	9909	4806	2758	0
3604	99	1981	2	18	664829	45461	50649	55723	57677	57215	53343	53022	41905	35500	31877	35243	35546	30863	27501	21459	14576	9754	7515	0
3604	99	1982	1	18	660066	47704	51859	59227	58543	58735	54662	53004	45978	36696	33094	35545	35583	29212	24467	17460	10347	5145	2805	0
3604	99	1982	2	18	671042	45791	48900	56281	56326	57932	53994	52419	45752	36309	32360	34171	35661	32015	27668	22466	15174	9949	7874	0
3604	99	1983	1	18	667942	48670	50559	59096	58101	59465	55543	53495	48816	38006	33428	34499	35989	30551	24397	18241	10844	5354	2888	0
3604	99	1983	2	18	677833	46231	47773	56151	55541	58589	54405	53221	48368	37253	32920	33367	35531	33089	27862	23237	16067	10161	8067	0
3604	99	1984	1	18	675233	49632	49596	58213	57874	59999	56450	53863	50873	39393	34184	33759	36017	31991	24030	19222	11400	5697	3040	0
3604	99	1984	2	18	684815	47345	46861	55051	55367	58492	55375	53705	50230	38558	33832	32658	35397	34276	27577	24343	16781	10617	8350	0
3604	99	1985	1	18	681229	50269	48884	56872	57939	59719	57570	53790	52861	41084	35080	32773	36046	32828	24386	19950	11989	5953	3236	0
3604	99	1985	2	18	689968	48058	46246	53489	55334	57657	56517	53748	51927	40075	34828	31939	34880	34870	27965	25088	17587	10874	8886	0
3604	99	1986	1	18	687764	50640	48586	54683	58960	59275	59031	54195	54410	42930	35858	32594	35368	33184	25454	20375	12555	6201	3465	0
3604	99	1986	2	18	694786	48193	46155	51391	55974	56738	57333	54138	53607	41964	35210	31545	34227	34977	29129	25371	18334	11218	9282	0
3604	99	1987	1	18	692398	50722	48955	52806	59384	57956	59450	55033	53330	46765	36755	32937	34248	33509	26701	20593	13138	6580	3536	0
3604	99	1987	2	18	700366	48481	46617	49455	56471	55376	57878	54708	53119	45631	35870	32225	33294	34999	30378	25506	19017	11754	9587	0
3604	99	1988	1	18	697670	50672	49750	51395	59072	57164	59792	55882	53681	49234	37895	33224	33327	33917	27845	20555	13730	6926	3609	0
3604	99	1988	2	18	707239	48417	47229	48286	56351	54824	58444	55435	53815	48302	36861	32680	32629	34831	31528	25645	19791	12422	9749	0
3604	99	1989	1	18	704437	50685	50799	50724	58398	56778	60045	56878	54115	51265	39188	33892	32682	33882	29212	20339	14435	7354	3766	0
3604	99	1989	2	18	714592	48065	48523	47627	55514	54691	58596	56425	54516	50430	38106	33563	32047	34697	32650	25399	20787	12939	10017	0
3604	99	1990	1	18	710687	50803	51747	50184	57262	57264	59350	57970	54377	53157	40943	34696	31820	33925	29734	20862	15005	7695	3893	0
3604	99	1990	2	18	721369	47986	49475	47218	54316	54982	58165	57802	54872	52216	40006	34339	31609	34273	33159	25783	21405	13508	10255	0
3604	99	1991	1	18	717622	51172	52389	50202	55557	58456	58021	59049	55054	54531	42813	35552	31613	33434	30193	21923	15446	8078	4139	0
3604	99	1991	2	18	728677	48043	49880	47530	52637	56042	56932	59034	55199	53936	42167	35105	31330	33898	33419	27034	21821	14056	10614	0
3604	99	1992	1	18	722342	51269	52485	50400	53689	59240	57030	59674	55816	53860	46045	36259	32014	32564	30577	22894	15663	8412	4451	0
3604	99	1992	2	18	734170	48131	49976	47932	50935	56694	55664	59580	56029	53745	45393	35756	31894	32962	33483	28139	22021	14627	11209	0
3604	99	1993	1	18	723849	51158	52190	50865	52088	58540	55926	59471	56226	53802	48431	37134	32297	31738	30790	23844	15757	8909	4683	0
3604	99	1993	2	18	736825	48210	49635	48345	49399	56182	54388	59632	56325	53923	48085	36407	32515	32088	33255	29162	22072	15340	11862	0
3604	99	1994	1	18	725999	50807	51772	51491	51254	57360	55260	59228	56662	53822	50283	38301	32762	31204	30801	24942	15625	9449	4976	0
3604	99	1994	2	18	740139	48118	49067	49211	48501	54994	53693	59111	56814	54382	49970	37640	33218	31659	33015	30327	21801	16212	12406	0
3604	99	1995	1	18	727064	50458	51574	51931	50371	55761	54872	57999	57340	53740	51673	39974	33319	30476	30862	25465	16119	9935	5195	0
3604	99	1995	2	18	742365	47824	48776	49699	47728	53417	53185	57944	57732	54625	51268	39565	33804	31316	32583	30845	22304	16673	13077	0
3604	99	1996	1	18	729149	50119	51297	52318	50077	53965	55009	56270	58144	54108	52943	41483	34047	30166	30496	25823	17071	10177	5636	0
3604	99	1996	2	18	745104	47539	48315	49927	47910	51370	53347	56376	58317	54851	52968	41390	34394	30966	32210	31030	23430	16996	13768	0
3604	99	1997	1	18	732534	49717	51387	52212	49885	52275	55646	55350	58402	54578	52161	44903	34900	30595	29811	26365	17918	10448	5981	0
3604	99	1997	2	18	748823	47220	48267	49820	47575	49865	53875	54943	58825	55367	52758	44767	35169	31404	31501	31057	24608	17230	14572	0
3604	99	1998	1	17	736326	49041	51458	52094	50252	50783	55292	54771	58639	55110	52520	47252	36158	30974	29278	26813	18852	17039	0	0
3604	99	1998	2	17	753226	46628	48499	49639	47855	48536	53876	54116	59084	55634	53449	47535	36091	31932	30899	30927	25786	32740	0	0
3604	99	1999	1	17	740138	48439	51303	51970	51079	49702	54378	54187	58601	55828	52803	49257	37468	31681	28807	27167	19872	17596	0	0
3604	99	1999	2	17	757681	46320	48658	49281	48892	47281	52790	53571	58791	56405	53974	49678	37332	32754	30459	30979	26840	33676	0	0
3604	99	2000	1	17	743753	47602	51169	51827	51943	48938	52999	54169	57982	56690	52846	51026	39187	32679	28182	27361	20476	18677	0	0
3604	99	2000	2	17	761285	45470	48675	49127	49724	46456	51486	53291	57901	57577	54103	51550	39070	33626	30036	30669	27472	35052	0	0
3604	99	2001	1	17	747262	46755	50983	51776	52721	48965	50760	54788	56870	57621	53268	52229	40931	33364	28298	27112	20948	19873	0	0
3604	99	2001	2	17	764466	44962	48495	48716	50536	46344	49170	53575	56832	58196	54391	53246	41110	34124	29788	30325	27745	36911	0	0
3604	99	2002	1	17	751311	46331	50396	51804	52942	49679	49520	55135	55943	58277	53667	51603	44103	34081	28816	26557	21584	20873	0	0
3604	99	2002	2	17	767385	44412	47919	48895	50462	47029	47466	53979	55450	58882	54719	52781	44420	34713	30288	29724	27842	38404	0	0
3604	99	2003	1	17	756552	46142	49898	52276	53401	50832	48751	54792	55213	58666	54652	51695	46307	34969	29221	26014	22042	21681	0	0
3604	99	2003	2	17	774726	44241	47588	49311	51203	48425	46812	53944	54764	59302	55627	53037	47266	35588	30950	29091	27853	39724	0	0
3604	99	2004	1	17	760968	45823	49563	52090	53507	52341	48498	53841	54784	58561	55589	51780	47948	36007	29832	25747	22362	22695	0	0
3604	99	2004	2	17	779466	43701	47372	49493	50972	49907	46348	53175	54219	59120	56492	53450	49121	36829	31799	28592	27952	40924	0	0
3604	99	2005	1	17	766684	45471	49108	52185	53675	53934	48740	52806	54973	58017	56304	52198	49420	37421	30440	25428	22655	23909	0	0
3604	99	2005	2	17	785830	43720	46956	49523	51046	51505	46586	52021	54415	58519	57652	53665	50589	38631	32641	28336	27652	42373	0	0
3604	99	2006	1	17	774053	45982	48671	52181	53901	55318	49356	51541	55916	57398	57254	52952	50349	39175	30884	25536	22540	25099	0	0
3604	99	2006	2	17	793835	43896	46886	49671	50884	53121	47428	50809	55259	57864	58496	54354	51949	40716	33213	28201	27393	43695	0	0
3604	99	2007	1	17	782745	46653	48559	51947	54755	56201	50473	50724	56548	56910	57783	53648	49823	42283	31742	26008	22285	26403	0	0
3604	99	2007	2	17	803049	44737	46732	49420	51583	53891	48695	50087	56322	57128	59011	55085	51711	44018	33957	28752	26848	45072	0	0
3605	99	1978	1	18	208859	17729	20452	19629	20525	17571	16752	15717	12477	10982	10872	11021	9915	8626	6999	4816	2726	1257	793	0
3605	99	1978	2	18	208783	16879	19980	18907	19921	17224	16215	14911	11812	10536	10278	10709	10330	9098	7677	5757	4096	2622	1831	0
3605	99	1979	1	18	210314	17519	20081	19642	20451	18148	16932	15946	13034	11119	10672	10946	10152	8424	7259	5045	2868	1298	778	0
3605	99	1979	2	18	210442	16778	19546	18925	19891	17689	16346	15351	12295	10620	10238	10476	10562	9030	7966	5899	4320	2618	1892	0
3605	99	1980	1	18	211000	17268	19511	19628	20216	18540	17029	16366	13265	11351	10432	10952	10257	8421	7390	5122	3015	1444	793	0
3605	99	1980	2	18	212590	16415	18958	18977	19765	18325	16743	16003	12787	10901	10079	10378	10604	9205	8192	6152	4369	2744	1993	0
3605	99	1981	1	18	212565	17295	18901	20174	19627	18698	17419	16964	13529	11761	10192	10941	10343	8537	7530	5217	3133	1518	786	0
3605	99	1981	2	18	214659	16704	18187	19323	19420	18635	17043	16452	13213	11231	9891	10327	10495	9407	8360	6496	4457	2880	2138	0
3605	99	1982	1	18	213679	17467	18200	20344	19043	18928	17382	16777	14606	12047	10241	10772	10495	8619	7690	5356	3281	1601	830	0
3605	99	1982	2	18	216166	16875	17434	19697	18689	18902	17282	16232	14176	11582	9966	10262	10348	9592	8516	6785	4583	2975	2270	0
3605	99	1983	1	18	215090	17590	17779	20365	18678	18872	17578	16810	15419	12254	10530	10540	10436	9044	7640	5570	3461	1661	863	0
3605	99	1983	2	18	217715	16906	16908	19742	18352	18971	17395	16444	14944	11769	10235	10078	10277	9860	8542	7057	4771	3092	2372	0
3605	99	1984	1	18	217409	17831	17472	20053	18772	19051	17992	16913	15851	12756	10800	10380	10481	9425	7427	5925	3612	1757	911	0
3605	99	1984	2	18	220351	17159	16842	19314	18390	19027	17841	16662	15537	12240	10471	10048	10192	10138	8485	7334	4995	3233	2443	0
3605	99	1985	1	18	219791	18063	17417	19592	18976	18968	18457	17043	16480	13132	11201	10161	10583	9623	7458	6065	3726	1856	990	0
3605	99	1985	2	18	223037	17586	16660	19084	18461	18790	18369	16895	16163	12678	10841	9865	10192	10247	8575	7558	5292	3245	2536	0
3605	99	1986	1	18	221659	18167	17519	19074	19471	18116	18652	17379	17006	13599	11634	10030	10533	9834	7604	6204	3901	1940	996	0
3605	99	1986	2	18	224814	17547	16812	18366	18952	18088	18546	17225	16726	13131	11209	9848	10131	10346	8780	7666	5539	3303	2599	0
3605	99	1987	1	18	222879	18118	17788	18441	19746	17336	18780	17382	16806	14780	11915	10194	10339	9977	7766	6372	3995	2076	1068	0
3605	99	1987	2	18	226347	17446	17101	17566	19228	17411	18765	17574	16569	14186	11474	10034	10086	10216	9070	7780	5762	3410	2669	0
3605	99	1988	1	18	223754	17869	18081	18037	19746	16809	18444	17618	16933	15563	12164	10465	10175	9935	8163	6311	4190	2180	1071	0
3605	99	1988	2	18	227394	17306	17292	17066	19182	16930	18684	17773	16698	15012	11697	10282	9923	10146	9397	7807	6006	3530	2663	0
3605	99	1989	1	18	225708	17967	18229	17857	19510	16739	18297	17978	17125	16033	12648	10736	10048	9978	8518	6192	4420	2310	1123	0
3605	99	1989	2	18	229550	17221	17543	17003	18788	16809	18640	18178	16970	15682	12140	10480	9944	10038	9762	7759	6165	3720	2708	0
3605	99	1990	1	18	229256	18077	18682	17960	19266	17078	18130	18490	17417	16687	13108	11178	9892	10114	8710	6284	4539	2417	1227	0
3605	99	1990	2	18	232932	17177	18068	16983	18537	17005	18447	18813	17345	16271	12676	10905	9850	10107	9840	7840	6346	3988	2734	0
3605	99	1991	1	18	231466	18252	18762	18154	18621	17599	17496	18771	17603	17324	13578	11597	9831	10026	8933	6503	4690	2449	1277	0
3605	99	1991	2	18	235336	17365	18066	17327	17807	17312	17815	19313	17699	16777	13222	11250	9846	10025	9866	8118	6516	4113	2899	0
3605	99	1992	1	18	232638	18029	18707	18282	18131	18038	16806	18921	17737	17248	14568	11930	9981	9883	9049	6645	4777	2582	1324	0
3605	99	1992	2	18	237188	17379	17989	17519	17250	17675	17294	19479	18021	16851	14109	11507	10025	9943	9787	8349	6650	4287	3074	0
3605	99	1993	1	18	233390	17956	18395	18477	17735	18014	16354	18698	17952	17255	15478	12164	10182	9767	9112	6959	4783	2688	1421	0
3605	99	1993	2	18	238269	17206	17884	17601	16884	17629	16943	19427	18263	16974	14983	11676	10235	9847	9715	8599	6707	4497	3199	0
3605	99	1994	1	18	233862	17895	18285	18482	17470	17669	16093	18441	18210	17320	15897	12520	10446	9715	9105	7281	4689	2845	1499	0
3605	99	1994	2	18	239077	16997	17674	17723	16772	17282	16593	19177	18527	17199	15562	12070	10418	9825	9601	8941	6622	4716	3378	0
3605	99	1995	1	18	234048	17720	18161	18573	17288	17112	16056	17951	18440	17349	16361	12915	10753	9593	9120	7376	4804	2906	1570	0
3605	99	1995	2	18	239625	16858	17370	17939	16518	16916	16483	18601	18813	17389	15982	12505	10745	9784	9535	8958	6716	4884	3629	0
3605	99	1996	1	18	234302	17590	18043	18527	17197	16485	16266	17185	18504	17610	16816	13206	11181	9443	9121	7500	4997	2990	1641	0
3605	99	1996	2	18	240141	16647	17243	17864	16574	16244	16611	17901	19122	17585	16457	12942	11050	9724	9484	8965	6915	5046	3767	0
3605	99	1997	1	18	233807	17251	17820	18281	17227	15831	16343	16335	18610	17621	16554	14246	11467	9618	9062	7620	5129	3094	1698	0
3605	99	1997	2	18	239798	16256	17117	17592	16563	15528	16662	17297	19106	17784	16366	13837	11298	9811	9487	8822	7152	5135	3985	0
3605	99	1998	1	18	233260	16772	17660	17951	17386	15232	16144	15860	18287	17641	16656	15035	11782	9837	8988	7768	5364	3122	1775	0
3605	99	1998	2	18	239206	15689	16923	17374	16598	14825	16496	16725	19042	17903	16553	14609	11488	9996	9424	8818	7419	5195	4129	0
3605	99	1999	1	18	232987	16399	17634	17865	17289	14767	15499	15486	18019	17834	16806	15388	12236	10179	8997	7929	5640	3121	1899	0
3605	99	1999	2	18	239033	15547	16671	17132	16649	14383	15966	16317	18797	18037	16793	15162	11954	10244	9307	8796	7702	5232	4344	0
3605	99	2000	1	18	232919	15938	17503	17736	17385	14451	14895	15398	17588	17945	16810	15911	12680	10548	8977	8073	5815	3211	2055	0
3605	99	2000	2	18	239164	15164	16626	16801	16752	14032	15467	16255	18314	18235	16953	15736	12370	10673	9258	8752	7783	5366	4627	0
3605	99	2001	1	18	232470	15941	17214	17645	17239	14163	14101	15488	16703	17962	16871	16397	13091	11023	8977	8043	6088	3326	2198	0
3605	99	2001	2	18	239325	15150	16360	16771	16636	13999	14721	16257	17524	18437	17073	16338	12818	10988	9248	8740	7819	5547	4899	0
3605	99	2002	1	18	232947	15699	16988	17415	17346	14549	13503	15547	16019	18097	16905	16205	14037	11400	9160	8063	6235	3493	2286	0
3605	99	2002	2	18	239665	14878	16064	16673	16639	14105	13970	16314	16992	18600	17258	16242	13861	11236	9446	8816	7709	5744	5118	0
3605	99	2003	1	18	232228	15669	16838	17581	17182	14996	13477	15570	15743	18131	17303	16453	11751	11671	9476	8019	6318	3757	2293	0
3605	99	2003	2	18	242125	14835	15825	16693	16742	14445	13666	16444	16676	18818	17586	16572	14849	11562	9688	8736	7777	5970	5241	0
3605	99	2004	1	18	234848	15490	16762	17785	17200	15177	13475	15428	15757	18122	17739	16699	12343	12257	9844	8048	6456	3962	2304	0
3605	99	2004	2	18	244807	14529	15961	16730	16679	14861	13671	16260	16599	18905	17963	16951	15604	12056	10007	8686	7814	6182	5349	0
3605	99	2005	1	18	236471	15398	16543	17805	17289	15463	13527	15051	15990	17832	17998	16822	12745	12659	10140	8058	6520	4171	2460	0
3605	99	2005	2	18	246573	14461	15754	16846	16456	15252	13660	16025	16607	18520	18342	17120	16210	12599	10346	8669	7783	6322	5601	0
3605	99	2006	1	18	238252	15572	16429	17638	17447	15643	13453	14702	16377	17359	18092	17132	13201	13182	10386	8104	6552	4340	2643	0
3605	99	2006	2	18	248395	14591	15604	16631	16497	15477	13835	15443	17054	17922	18745	17385	16627	13171	10672	8686	7794	6432	5829	0
3605	99	2007	1	18	239749	15956	16180	17581	17483	15724	13588	14146	16534	16692	18375	17270	12970	14314	10731	8257	6617	4474	2857	0
3605	99	2007	2	18	250050	15018	15374	16539	16594	15282	14106	14854	17254	17471	18935	17737	16547	14254	10918	8930	7821	6376	6040	0
3606	99	1983	1	18	2003140	150806	159591	184225	175191	177856	165232	160283	149551	118942	103744	102885	101612	83282	64830	50570	31020	15828	7692	0
3606	99	1983	2	18	2032562	144197	151560	177595	167719	174154	164821	160616	146379	113452	100225	98552	101002	90895	76388	64985	46910	30666	22446	0
3606	99	1984	1	18	2023349	151778	155801	182186	177036	178534	168328	161138	154592	122998	106238	101504	102167	87772	63724	52429	32420	16699	8005	0
3606	99	1984	2	18	2053143	145276	147969	175044	169837	174267	167320	162424	151424	117971	102505	97056	100860	94889	74959	67628	48481	31913	23320	0
3606	99	1985	1	18	2045027	153146	153678	178649	179489	178856	171592	161374	160078	127337	109513	99731	102917	90175	64920	53763	33735	17415	8659	0
3606	99	1985	2	18	2075041	146828	145797	171694	171894	173991	170205	163634	157493	122626	105239	95765	100428	96717	75971	69075	50407	32407	24870	0
3606	99	1986	1	18	2065739	153666	153156	172881	184598	176200	174667	163604	163293	132545	112386	100019	102174	91845	67846	54209	35365	17919	9366	0
3606	99	1986	2	18	2095117	147150	145717	164512	177213	172184	172953	164969	162794	127936	107030	96174	98657	97701	78579	69948	51997	33123	26480	0
3606	99	1987	1	18	2089730	155051	153660	166902	188496	175363	178094	166896	161181	143251	115248	101643	100510	92556	70888	54652	36562	18899	9878	0
3606	99	1987	2	18	2119216	147880	146894	158156	180718	171703	176239	167983	161660	138527	109671	98036	96720	97712	81778	70257	53627	34350	27305	0
3606	99	1988	1	18	2117323	156422	155142	163044	189808	176198	181368	170559	162567	151562	118424	103395	98761	93913	74311	53868	37880	19746	10355	0
3606	99	1988	2	18	2144622	149672	148007	154033	181734	171720	179284	170542	163291	147016	112573	99780	95393	97464	85543	69469	55305	35581	28215	0
3606	99	1989	1	18	2146760	158579	156970	160049	188059	179884	182524	176222	164801	156799	123587	105292	97634	94248	78284	52971	39461	20466	10930	0
3606	99	1989	2	18	2174724	151445	150056	151247	179962	175224	181246	174954	166054	152210	118094	101560	94702	96847	89750	67687	58001	36419	29266	0
3606	99	1990	1	18	2175480	161393	158629	158524	184786	183721	183351	181016	166441	162922	127746	108692	95782	95243	79746	54291	40273	21587	11337	0
3606	99	1990	2	18	2204342	153916	152356	150007	176864	178515	182150	179174	167858	159382	122532	104520	93323	96570	90999	68920	59164	38239	29853	0
3606	99	1991	1	18	2198253	163792	159283	157894	178504	189106	180581	184221	169609	166107	133053	111186	96404	94366	81345	56978	40686	22924	12214	0
3606	99	1991	2	18	2229118	156323	152683	150027	169448	184610	180331	182599	169749	164800	128198	106158	94057	94833	92166	71800	60052	39701	31583	0
3606	99	1992	1	18	2205031	164535	160919	158527	172017	189284	177633	184707	170433	162855	139461	113605	96323	93504	83309	60145	41408	23430	12936	0
3606	99	1992	2	18	2243787	156810	152870	150503	163497	186155	179478	185121	172231	162939	136171	108877	95009	94668	92402	75160	59791	40149	31956	0
3606	99	1993	1	18	2211575	164249	160299	158367	167476	189272	174393	184735	171454	162036	147197	114993	98280	91746	85029	62958	41298	24388	13405	0
3606	99	1993	2	18	2252613	156146	152769	150409	158596	185281	177052	185238	173837	163089	144729	110408	97206	92653	93015	78172	59570	41256	33187	0
3606	99	1994	1	18	2216393	163975	159862	158120	163436	186879	172779	183212	172909	161464	152260	118032	100348	90567	85390	66334	41247	25531	14048	0
3606	99	1994	2	18	2259072	155347	152313	150128	154375	182500	175421	184683	175173	163826	150324	114088	99132	91350	92558	81541	58949	43034	34330	0
3606	99	1995	1	18	2228890	163296	160458	159080	161071	183523	174799	180371	175916	161988	156291	122217	102791	89228	85982	68009	42535	26363	14972	0
3606	99	1995	2	18	2273110	154664	152037	151284	152186	179207	176661	183080	177604	165564	154924	119115	101094	90572	91710	83240	59755	44701	35712	0
3606	99	1996	1	18	2252649	162080	162763	160195	161400	175619	179113	178957	179533	166489	158888	126864	105099	90371	86364	70224	45209	27449	16032	0
3606	99	1996	2	18	2307506	153660	155188	153472	153115	172247	181545	182462	181594	169291	159970	124297	103750	92727	91908	85347	62641	46305	37987	0
3606	99	1997	1	18	2274291	160801	163748	160742	162543	173059	182978	177018	181713	169241	157563	136022	107773	91102	85569	71467	47714	27977	17261	0
3606	99	1997	2	18	2330857	153004	155910	153621	154677	168887	185747	180658	183985	172446	159502	133847	106269	93703	90505	85779	65723	46473	40121	0
3606	99	1998	1	18	2301029	159984	164900	161064	163659	173591	185571	176453	183225	171483	158857	143628	110648	93019	85285	73098	50541	27920	18103	0
3606	99	1998	2	18	2353908	151230	156623	154468	156110	167409	186409	180162	185703	174788	161284	142523	108537	95392	90160	86057	69353	46276	41424	0
3606	99	1999	1	18	2328131	158153	165919	161978	164561	174825	186574	177675	184722	174092	161391	148419	114669	94858	85041	73988	53935	27950	19381	0
3606	99	1999	2	18	2379459	149345	157607	155122	157811	167569	186122	181447	187302	176533	164621	147675	113036	96830	90079	85765	73381	45675	43539	0
3606	99	2000	1	18	2359029	156380	166259	163943	166540	176806	187902	180887	184836	177384	163132	153202	118953	97713	84351	75317	55413	29739	20272	0
3606	99	2000	2	18	2407767	148031	157690	156611	160267	169075	185647	183782	186833	179754	167055	153221	117391	99251	89476	86092	74602	47851	45138	0
3606	99	2001	1	18	2392413	155369	165358	165803	168465	180855	187389	186885	183230	180841	166211	157302	123604	100477	83720	76042	57124	32096	21642	0
3606	99	2001	2	18	2436555	146617	156966	158134	161908	172985	182243	188851	185905	183212	169197	158630	122294	101206	88932	85814	75901	50551	47209	0
3606	99	2002	1	18	2393565	156624	167117	167816	167160	168115	172069	188406	182033	184125	166931	156446	132224	105000	86135	76978	59379	34500	22507	0
3606	99	2002	2	18	2463663	149393	158360	160854	160582	164600	173789	195255	186794	187635	171093	160557	131947	105156	91020	85628	76984	54172	49844	0
3606	99	2003	1	18	2428556	157248	166724	170701	170514	173108	172227	190472	181882	186703	170497	157088	139821	106930	87898	76193	61153	36694	22703	0
3606	99	2003	2	18	2494929	149895	157462	162854	164839	168628	172277	196923	186830	190301	174233	161175	140642	106960	92882	84625	77310	56818	50275	0
3606	99	2004	1	18	2458862	157831	165735	172276	172551	177349	172771	190267	183578	187481	174714	158720	144660	110197	89929	75983	62500	39126	23194	0
3606	99	2004	2	18	2522605	150845	156351	163620	166808	171807	171341	196226	188344	191830	178098	162985	146066	110867	94966	84023	77600	59614	51214	0
3606	99	2005	1	18	2493999	159413	164863	173161	175411	181430	175046	188966	186899	188077	178213	161008	149174	114402	92712	75645	63880	40847	24852	0
3606	99	2005	2	18	2554603	151575	156185	164017	168375	176506	172439	194435	191036	192053	181843	164983	151962	115499	97283	83632	77832	61171	53777	0
3606	99	2006	1	18	2535068	162172	165174	172685	178464	187022	179458	186581	192140	187725	180985	164964	152236	119638	95137	76388	64802	42718	26779	0
3606	99	2006	2	18	2591472	154399	156255	163666	169714	181611	176485	189767	196645	191895	185370	167908	156844	121194	99179	84234	77657	62212	56437	0
3606	99	2007	1	18	2574901	165591	165092	172665	181029	190762	184671	184353	196555	187032	184425	167807	151724	128134	98535	78098	64831	44274	29323	0
3606	99	2007	2	18	2629925	157713	156411	163815	171935	184653	181404	186216	201526	191235	188805	171383	156594	130577	102039	85975	76969	63260	59415	0
3607	99	1983	1	18	691685	56152	57584	64739	59698	61720	60892	59562	54172	42082	35135	32882	30433	24666	19138	15439	10141	5057	2193	0
3607	99	1983	2	18	677385	53557	54237	61208	57059	59908	58725	57308	49893	39050	32835	30480	28766	25897	22203	18998	13406	8299	5556	0
3607	99	1984	1	18	702489	56996	57043	64129	60516	62133	61403	59509	56635	43967	36751	32798	31058	26474	18793	16103	10366	5485	2330	0
3607	99	1984	2	18	688806	54130	53990	60666	57711	60126	59318	57944	52386	40753	34335	30565	29262	27270	21785	19824	14102	8829	5810	0
3607	99	1985	1	18	715743	58249	57042	63464	61656	62526	62583	59905	59066	45874	38350	32912	31790	27334	19346	16599	10789	5647	2611	0
3607	99	1985	2	18	703029	55404	53874	60105	58902	60260	60477	59065	55097	42565	35683	30707	29969	27887	22201	20582	14769	9214	6268	0
3607	99	1986	1	18	736132	59948	57895	62029	64189	63486	64761	61383	62011	48599	39811	33498	32514	28349	20552	16987	11263	5930	2927	0
3607	99	1986	2	18	722893	56795	54513	59056	61203	60925	62521	60927	58695	44367	37082	31555	30381	28511	23104	21190	15458	9648	6962	0
3607	99	1987	1	18	754714	61306	59636	61215	66321	63345	66590	63282	62041	53297	41653	34463	32557	29103	21884	17136	11535	6315	3035	0
3607	99	1987	2	18	741532	58069	55937	57955	63178	61115	64524	62527	59477	48711	38700	32503	30607	28951	24455	21267	16217	10063	7276	0
3607	99	1988	1	18	774199	62722	61175	61592	67456	63549	68291	65096	63148	57449	43271	35812	32609	29844	23549	16786	11965	6530	3355	0
3607	99	1988	2	18	760971	59218	57757	57936	64144	61316	66117	64314	61567	52562	39943	33743	30875	29464	25903	21108	16671	10595	7738	0
3607	99	1989	1	18	795470	63999	63349	62426	68051	64637	69750	67138	64470	60715	45751	37572	32716	30397	25157	16541	12495	6695	3611	0
3607	99	1989	2	18	782975	60687	59570	58811	64625	62461	67724	66335	63488	56128	41999	35339	31226	29908	27279	20714	17472	11014	8195	0
3607	99	1990	1	18	812368	65140	65210	62952	67960	65974	69428	68840	65645	63318	48177	39023	32802	31066	25806	17218	12934	7046	3829	0
3607	99	1990	2	18	800678	61340	61521	59202	64642	63591	67793	68021	65385	59246	44191	36653	31465	30515	27567	21293	18053	11563	8637	0
3607	99	1991	1	18	822930	65480	66306	63591	66374	67733	67479	69557	66176	65654	50458	40633	32981	31396	26408	18136	13173	7368	4027	0
3607	99	1991	2	18	813137	61654	62540	59813	63197	65088	66539	68982	66628	62249	46189	37933	31844	30876	27957	22071	18535	12092	8950	0
3607	99	1992	1	18	833842	65191	66833	64458	64931	69351	66741	70236	67158	65639	54236	42166	33806	31500	27105	19166	13340	7626	4359	0
3607	99	1992	2	18	824203	61704	63080	60506	61421	66544	65718	69851	67538	62894	49853	39295	32655	30870	28356	23133	18557	12701	9527	0
3607	99	1993	1	18	843745	64895	66781	65170	64691	70050	66018	70907	68065	65506	58065	43216	35116	31476	27655	20368	13130	7966	4670	0
3607	99	1993	2	18	833924	61571	63135	61363	60883	66867	64668	70261	68334	63865	53481	40106	33833	30795	28847	24177	18407	13212	10119	0
3607	99	1994	1	18	856492	64931	66988	66290	64933	70216	66374	71686	69020	66195	60596	45260	36538	31460	28098	21717	12924	8325	4941	0
3607	99	1994	2	18	846517	61519	63525	62251	61089	66888	64895	70780	69118	65038	56341	41916	35097	30987	29043	25460	17975	13848	10747	0
3607	99	1995	1	18	871963	64846	67759	67454	65375	70618	67803	71607	70685	67257	62978	47506	37890	31756	28667	22325	13515	8714	5208	0
3607	99	1995	2	18	861824	61552	64266	63580	61467	67111	65873	70762	70335	66702	59040	44041	36128	31383	29570	25698	18556	14369	11391	0
3607	99	1996	1	18	887577	65040	68103	68631	65990	70303	70338	70895	72160	68479	65686	49625	39422	31875	29280	23019	14380	8874	5477	0
3607	99	1996	2	18	877679	61548	64688	64848	62414	66419	68056	70315	71556	68309	62164	45873	37489	31680	30052	26158	19230	14815	12065	0
3607	99	1997	1	18	902703	65473	68252	69540	66393	69436	72816	70624	73120	69635	65893	53924	41308	32745	29612	23873	15318	9030	5711	0
3607	99	1997	2	18	893935	61958	64932	65772	62662	65692	70116	70146	73188	69758	63059	50011	39271	32610	30063	26554	20535	14895	12713	0
3607	99	1998	1	18	917252	65817	68618	70254	67354	68306	73980	70381	74530	70486	66813	57948	42880	34192	29708	24532	16500	9003	5950	0
3607	99	1998	2	18	909575	61954	65277	66544	63541	64976	71377	70032	74412	70953	65028	53892	40539	33838	30137	27111	21784	14865	13315	0
3607	99	1999	1	18	930495	65873	69042	70865	68803	67355	73707	70708	75304	71401	67679	60753	44975	35946	29788	25219	17667	9079	6331	0
3607	99	1999	2	18	923918	62183	65488	67372	64687	64006	71322	70234	75056	72273	66628	56955	42522	35316	30368	27620	22925	14779	14184	0
3607	99	2000	1	18	942180	65562	69311	71502	70550	66763	72299	71629	74887	72792	68310	63303	47065	37635	29999	25933	18361	9646	6633	0
3607	99	2000	2	18	937714	62208	65732	67785	66671	63301	70408	71020	74951	73487	68267	60075	44538	36741	30694	28006	23425	15423	14982	0
3607	99	2001	1	18	951556	64908	69317	71733	71462	66886	69217	72766	74087	73888	69082	66151	49493	39111	30387	26450	19182	10357	7079	0
3607	99	2001	2	18	949603	61905	65655	68044	68177	63913	67908	72069	74293	74398	69797	63711	46062	37870	31244	28484	23787	16288	15998	0
3607	99	2002	1	18	964313	64054	69019	71701	73114	69486	67381	73910	73302	75261	69824	66316	53596	40719	31328	26720	19944	11159	7479	0
3607	99	2002	2	18	963009	61237	65234	68183	69633	66472	66263	73276	73663	75637	70600	64474	50120	39304	32202	28567	24185	17278	16681	0
3607	99	2003	1	18	979874	64349	69208	72516	73315	70227	67179	74764	73036	76760	71661	66982	57585	42126	32948	27064	20591	12106	7457	0
3607	99	2003	2	18	973196	61499	64840	68688	69608	66280	65161	73699	72991	76952	71906	65640	53901	40532	33417	28678	24727	18204	16473	0
3607	99	2004	1	18	996707	64583	69536	72994	74018	72284	67555	74767	73689	77697	73339	67884	60358	44152	34652	27250	21314	13023	7612	0
3607	99	2004	2	18	985930	61164	65010	68882	70025	67678	65205	73284	73246	77534	73402	66697	56977	42283	34695	28957	25077	19039	16775	0
3607	99	2005	1	18	1015795	65543	69635	73440	75138	74643	68547	74495	75471	78066	74985	68933	62937	46334	36065	27647	22006	13636	8274	0
3607	99	2005	2	18	1001293	61540	65040	69013	70581	69708	65835	72824	74195	77653	74684	68262	59877	44257	35892	29228	25530	19392	17782	0
3607	99	2006	1	18	1039045	67123	70182	74265	75971	77467	70624	73934	78521	78644	76387	70541	65445	48649	37297	28140	22669	14358	8828	0
3607	99	2006	2	18	1020336	63184	65808	69094	70949	72017	67340	72099	76314	77752	76014	69864	62677	46133	37008	29762	25894	19783	18644	0
3607	99	2007	1	18	1063849	69391	70599	74929	77036	79423	74048	73765	81339	79370	78067	71985	65532	52706	38988	29002	22992	15070	9607	0
3607	99	2007	2	18	1042270	65667	66351	69449	72290	73757	69671	71633	78533	77863	77438	71232	63206	50017	38517	30600	26155	20194	19697	0
4007	99	1988	1	18	295839	20265	21038	20468	25588	29969	27958	22759	20274	19214	20533	14474	14484	11686	8934	6222	6560	3648	1765	0
4007	99	1988	2	18	317905	19390	19968	19481	24395	29452	28391	23415	20591	19400	20961	14876	14932	15344	14662	9946	11252	7056	4393	0
4007	99	1989	1	18	299037	20346	21336	20239	24412	30017	28846	24031	20043	19685	20532	15312	14357	12308	9502	5681	6655	3838	1897	0
4007	99	1989	2	18	320530	19337	20326	19238	23313	29086	29114	24620	20650	19808	21047	15819	14767	15123	15519	9290	11413	7425	4635	0
4007	99	1990	1	18	300829	20468	21464	20360	24558	30197	29019	24175	20163	19803	20655	15404	14443	12382	9559	5715	6695	3861	1908	0
4007	99	1990	2	18	322455	19453	20448	19353	23453	29261	29289	24768	20774	19927	21173	15914	14856	15214	15612	9346	11481	7470	4663	0
4007	99	1991	1	18	307249	21190	21221	20425	22793	29691	31022	26118	20792	21295	18871	18376	13958	13257	10002	6259	6042	3902	2035	0
4007	99	1991	2	18	324161	19971	20104	18970	21970	29070	30049	25390	21299	20849	19038	18573	14410	14796	15516	10668	10612	7774	5102	0
4007	99	1992	1	18	310200	21394	21425	20621	23012	29976	31320	26369	20992	21500	19052	18552	14092	13384	10098	6319	6100	3939	2055	0
4007	99	1992	2	18	326567	20119	20253	19111	22133	29286	30272	25578	21457	21004	19179	18711	14517	14906	15631	10747	10691	7832	5140	0
4007	99	1993	1	18	316618	21939	21207	21534	21545	27832	32347	28960	23179	20771	19481	20395	14181	13644	10642	7724	4718	4304	2215	0
4007	99	1993	2	18	332219	20831	20114	20041	20368	27567	31351	27845	22969	20568	19380	20801	14735	14670	14806	13462	8600	8531	5580	0
4007	99	1994	1	18	319774	22070	21300	21734	21194	26425	32414	30190	24412	20612	19968	20370	14995	13564	11239	8206	4371	4381	2329	0
4007	99	1994	2	18	334979	21088	20117	20424	19898	26345	31479	28910	23827	20647	19684	20831	15642	14501	14565	14273	8059	8820	5869	0
4007	99	1995	1	18	321625	22082	21363	21706	21041	25051	31725	31140	25460	20658	20647	19457	16448	13372	11750	8479	4533	4265	2448	0
4007	99	1995	2	18	336687	21051	20117	20644	19684	25026	31001	29781	24692	20914	20232	19905	17074	14310	14343	14559	8438	8706	6210	0
4007	99	1996	1	18	322472	21830	21379	21507	21150	23671	30781	31550	26473	21077	21038	18504	17970	13211	12146	8628	5037	3951	2569	0
4007	99	1996	2	18	337756	20811	20181	20564	19807	23709	30153	30357	25653	21401	20643	18899	18624	14128	14220	14401	9557	8139	6509	0
4007	99	1997	1	18	323173	21502	21477	21275	21449	22536	29577	31580	27431	21800	20742	18398	19051	13181	12400	8835	5632	3557	2750	0
4007	99	1997	2	18	338758	20508	20358	20338	20113	22446	29212	30730	26598	22023	20514	18729	19806	14094	14189	14074	10793	7388	6845	0
4007	99	1998	1	18	323897	20921	21652	21202	21746	21735	27999	31668	28324	22677	20334	18790	19542	13319	12444	9290	6154	3171	2929	0
4007	99	1998	2	18	339706	19920	20642	20219	20399	21408	28011	30996	27551	22680	20375	19060	20383	14353	14106	13782	11857	6662	7302	0
4007	99	1999	1	18	325273	20283	21795	21275	21885	21274	26454	31541	29372	23726	20060	19200	19493	14092	12351	9804	6577	3024	3067	0
4007	99	1999	2	18	341090	19365	20914	20187	20705	20775	26601	31043	28548	23522	20407	19359	20397	15214	13948	13573	12627	6284	7621	0
4007	99	2000	1	18	326982	19632	21817	21349	21848	21194	25085	31011	30423	24803	20140	19918	18628	15524	12216	10266	6863	3171	3094	0
4007	99	2000	2	18	342728	18780	20913	20182	20899	20562	25386	30739	29526	24444	20709	19932	19530	16608	13762	13431	12939	6706	7680	0
4007	99	2001	1	18	328323	19288	22119	21823	21967	21607	23621	29564	30734	25930	20569	20527	17815	17078	12087	10562	6831	3385	2816	0
4007	99	2001	2	18	345757	18429	21159	20820	21130	21171	24086	29084	30201	25738	21594	20712	18739	18296	13513	13248	12739	7601	7497	0
4007	99	2002	1	18	331133	18688	21765	22144	21955	22239	23202	28732	31036	27041	21446	20317	17836	18159	12172	10831	7093	3801	2676	0
4007	99	2002	2	18	348088	17859	20821	21187	20938	21783	23421	28313	30706	26644	22340	20668	18688	19497	13568	13259	12517	8690	7189	0
4007	99	2003	1	18	333566	18307	21248	22328	21822	22787	22818	27497	31187	28325	22429	20088	18300	18775	12322	10962	7523	4228	2620	0
4007	99	2003	2	18	349751	17354	20280	21419	20845	22288	22697	27410	30852	27729	23048	20690	19046	20201	13815	13190	12270	9636	6981	0
4007	99	2004	1	18	336099	18269	20666	22412	22002	23107	22713	26208	31167	29322	23592	19792	18792	18784	13167	10987	7970	4594	2555	0
4007	99	2004	2	18	352241	17203	19749	21563	20921	22902	22558	26350	30649	28785	24005	20667	19422	20335	14721	13103	12117	10325	6866	0
4007	99	2005	1	18	338711	18210	20122	22554	22180	23350	22746	25213	30630	30254	24792	19829	19502	17863	14716	10865	8416	4767	2702	0
4007	99	2005	2	18	354940	17221	19208	21521	21106	23342	22521	25576	30186	29722	25056	21012	20052	19320	16338	12923	12016	10479	7341	0
4007	99	2006	1	18	341279	18063	19651	22406	22349	23373	23142	24480	29942	30846	25932	20502	20039	16974	16093	10829	8783	4958	2917	0
4007	99	2006	2	18	357235	17201	18585	21331	21326	23396	22948	24899	29389	30566	25879	21720	20694	18363	17783	12770	11956	10429	8000	0
4007	99	2007	1	18	342794	17941	18956	22102	22576	23200	23607	23780	29002	31033	27065	21363	19747	17046	17079	10957	9063	5214	3063	0
4007	99	2007	2	18	358597	17181	17850	21013	21646	23216	23363	24045	28580	30911	26869	22537	20491	18364	18958	12796	11962	10227	8588	0
4008	99	1993	1	18	168897	12020	11767	12035	12230	14525	16673	15232	12499	11709	10785	11000	7709	7037	5290	3556	1915	1854	1061	0
4008	99	1993	2	18	171180	11330	10884	11411	11541	14038	15311	14082	11990	11053	9891	10451	7955	7317	7204	6053	3902	3997	2770	0
4008	99	1994	1	18	170178	12116	11658	12141	11948	14007	16508	15731	13053	11489	11132	11012	8149	7081	5525	3885	1770	1878	1095	0
4008	99	1994	2	18	172283	11368	10863	11517	11240	13526	15303	14495	12300	11133	10101	10399	8350	7403	7092	6573	3580	4157	2883	0
4008	99	1995	1	18	170396	11967	11563	12105	11800	13410	16017	16059	13455	11322	11605	10481	8887	7034	5785	4072	1862	1844	1128	0
4008	99	1995	2	18	172713	11286	10849	11425	11101	12997	15076	14770	12597	11224	10454	9892	8955	7426	7039	6817	3647	4119	3039	0
4008	99	1996	1	18	170740	11899	11516	11984	11820	12847	15449	16186	13838	11458	11815	10061	9618	6972	6011	4212	2143	1721	1190	0
4008	99	1996	2	18	173308	11257	10873	11192	11193	12531	14715	14905	12974	11389	10751	9435	9604	7471	6945	6886	4140	3826	3221	0
4008	99	1997	1	18	170916	11725	11532	11780	11923	12311	14923	16202	14236	11704	11594	10084	10106	6983	6171	4351	2516	1518	1257	0
4008	99	1997	2	18	173836	11148	10963	10932	11323	12064	14382	14961	13382	11555	10795	9449	10008	7562	6903	6816	4780	3426	3387	0
4008	99	1998	1	18	170500	11720	12157	11801	11982	11947	14205	16176	14542	11940	11117	10090	10214	6894	6151	4425	2696	1206	1237	0
4008	99	1998	2	18	175266	11210	11457	10979	11522	11651	14171	14971	13921	11791	10864	9647	10125	7587	6933	6638	5311	2953	3535	0
4008	99	1999	1	18	171342	11403	12256	11775	12122	11675	13581	16026	15036	12425	10909	10425	10182	7376	6148	4649	2952	1115	1287	0
4008	99	1999	2	18	176101	10963	11532	10963	11639	11384	13590	15054	14309	12108	10950	9907	10049	7946	6990	6570	5780	2728	3639	0
4008	99	2000	1	18	172246	11052	12270	11809	12179	11604	13024	15668	15534	12925	10841	10938	9666	8103	6127	4899	3121	1198	1288	0
4008	99	2000	2	18	177011	10647	11551	11033	11647	11315	13013	15054	14661	12502	11086	10336	9548	8551	7010	6558	6003	2822	3674	0
4008	99	2001	1	18	173585	10782	12271	11865	12182	11718	12646	15233	15908	13455	11075	11207	9321	8740	6140	5110	3275	1417	1240	0
4008	99	2001	2	18	178167	10345	11557	11167	11516	11511	12594	14826	14929	12955	11289	10663	9144	9172	7066	6453	6108	3255	3617	0
4008	99	2002	1	18	175010	10651	12175	12051	12120	11881	12354	14737	16205	13939	11448	11056	9438	9211	6188	5281	3439	1699	1137	0
4008	99	2002	2	18	179456	10183	11540	11333	11333	11800	12216	14618	15039	13475	11491	10751	9198	9576	7158	6420	6093	3806	3426	0
4008	99	2003	1	18	175498	10416	11834	12285	12016	12134	12061	14151	16143	14475	11758	10898	9686	9492	6281	5355	3561	1931	1021	0
4008	99	2003	2	18	180123	9973	11331	11545	11267	12014	11851	14220	15058	13990	11719	10763	9443	9796	7246	6481	5973	4288	3165	0
4008	99	2004	1	18	176867	10363	11527	12424	12045	12356	11956	13657	16034	15017	12354	10643	10032	9463	6713	5409	3767	2074	1033	0
4008	99	2004	2	18	181654	9957	11096	11654	11311	12291	11761	13748	15180	14432	12142	10826	9668	9766	7623	6565	5877	4713	3044	0
4008	99	2005	1	18	178278	10371	11312	12474	12124	12463	11993	13231	15684	15560	12882	10601	10490	8939	7471	5370	4004	2189	1120	0
4008	99	2005	2	18	183113	9969	10831	11712	11435	12306	11843	13219	15135	14847	12607	10986	10097	9279	8255	6587	5904	4897	3204	0
4008	99	2006	1	18	179368	10387	11011	12486	12241	12375	12032	12943	15226	15916	13318	10897	10804	8565	8003	5422	4190	2317	1235	0
4008	99	2006	2	18	184021	9921	10466	11743	11513	12077	12081	12837	14915	15117	13028	11286	10453	8867	8806	6682	5791	4972	3466	0
4008	99	2007	1	18	180169	10259	10798	12417	12330	12203	12224	12561	14800	16126	13841	11228	10578	8710	8445	5501	4300	2480	1368	0
4008	99	2007	2	18	184986	9834	10205	11700	11645	11848	12331	12525	14701	15236	13572	11475	10527	8942	9195	6779	5783	4977	3711	0
7602	99	1988	1	17	415342	47291	46608	46618	46460	45924	39969	33057	27158	22140	17079	13429	10009	7517	5143	3279	2054	1607	0	0
7602	99	1988	2	17	450458	45407	45639	47948	53635	51333	45262	37621	30689	24349	18508	14258	11463	8866	6483	4085	2687	2225	0	0
7602	99	1989	1	17	423493	47272	47322	47446	46863	46487	40912	34111	28134	22800	17595	13838	10349	7803	5313	3390	2154	1704	0	0
7602	99	1989	2	17	460518	45384	46375	48672	54122	52102	46513	39020	31950	25241	19148	14703	11882	9227	6727	4274	2818	2360	0	0
7602	99	1990	1	17	431441	47253	48018	48253	47256	47035	41831	35138	29087	23444	18098	14238	10680	8082	5479	3499	2252	1798	0	0
7602	99	1990	2	17	470328	45365	47093	49378	54597	52852	47733	40385	33178	26111	19773	15136	12291	9579	6964	4457	2945	2491	0	0
7602	99	1991	1	17	440597	47231	48819	49182	47709	47667	42890	36322	30184	24186	18678	14698	11062	8403	5671	3624	2365	1906	0	0
7602	99	1991	2	17	481625	45339	47920	50192	55143	53716	49138	41956	34593	27112	20492	15636	12762	9985	7237	4669	3092	2643	0	0
7602	99	1992	1	17	447660	46734	48430	49363	48830	48389	43312	37263	31089	25244	19464	15254	11434	8681	5911	3820	2428	2014	0	0
7602	99	1992	2	17	489315	44953	47394	50328	55800	54385	49450	42957	35741	28398	21544	16350	13111	10369	7550	4928	3228	2829	0	0
7602	99	1993	1	17	457485	49043	50690	51067	49537	49494	44534	37714	31341	25113	19394	15261	11486	8725	5888	3763	2456	1979	0	0
7602	99	1993	2	17	500081	47077	49756	52115	57256	55775	51021	43564	35919	28151	21277	16235	13251	10368	7514	4848	3210	2744	0	0
7602	99	1994	1	17	465084	49856	51532	51915	50361	50316	45274	38341	31862	25530	19716	15515	11677	8870	5986	3825	2496	2012	0	0
7602	99	1994	2	17	508393	47859	50583	52982	58208	56701	51869	44288	36516	28619	21631	16505	13471	10540	7639	4928	3264	2790	0	0
7602	99	1995	1	17	472495	50650	52354	52743	51163	51118	45995	38952	32369	25937	20030	15762	11863	9011	6082	3886	2536	2044	0	0
7602	99	1995	2	17	516498	48622	51390	53826	59136	57605	52696	44994	37098	29075	21976	16768	13686	10708	7761	5007	3316	2834	0	0
7602	99	1996	1	17	478939	44442	46621	50120	53823	51582	45163	41453	35130	29978	22982	17738	13096	9920	6983	4699	2711	2498	0	0
7602	99	1996	2	17	523242	43144	44963	50868	58677	57323	50782	47407	40859	34145	26249	19541	14662	12087	8950	6085	3835	3665	0	0
7602	99	1997	1	17	488095	45279	47514	51083	54858	52580	46042	42240	35810	30560	23421	18063	13345	10099	7108	4786	2762	2545	0	0
7602	99	1997	2	17	533343	43943	45814	51843	59811	58441	51778	48327	41656	34808	26761	19923	14947	12317	9125	6205	3906	3738	0	0
7602	99	1998	1	17	496289	46040	48312	51939	55779	53463	46815	42949	36411	31073	23814	18366	13569	10269	7228	4866	2808	2588	0	0
7602	99	1998	2	17	542297	44681	46584	52713	60814	59422	52647	49138	42355	35393	27210	20258	15198	12524	9278	6309	3972	3801	0	0
7602	99	1999	1	17	504120	46766	49075	52758	56660	54306	47553	43627	36986	31563	24190	18656	13783	10431	7342	4943	2852	2629	0	0
7602	99	1999	2	17	550847	45386	47318	53544	61773	60359	53478	49913	43023	35951	27639	20577	15438	12721	9424	6408	4035	3860	0	0
7602	99	2000	1	17	521055	46184	46170	49446	56945	58554	49082	43478	39904	34095	27541	21601	15318	11884	8282	5769	3555	3247	0	0
7602	99	2000	2	17	571952	44536	45053	48911	61085	63681	54211	49325	46432	40210	32429	24882	17750	14464	10863	7945	5045	5130	0	0
7602	99	2001	1	17	529928	46971	46956	50288	57915	59551	49918	44219	40583	34675	28010	21969	15579	12087	8423	5867	3615	3302	0	0
7602	99	2001	2	17	581695	45294	45821	49744	62126	64766	55134	50165	47223	40895	32981	25306	18052	14710	11048	8081	5131	5218	0	0
7602	99	2002	1	17	538347	47718	47702	51087	58835	60497	50710	44921	41228	35227	28455	22318	15826	12278	8557	5960	3673	3355	0	0
7602	99	2002	2	17	590927	46013	46548	50533	63112	65794	56010	50961	47973	41544	33505	25707	18339	14944	11223	8209	5212	5300	0	0
7602	99	2003	1	17	546368	48428	48414	51849	59712	61398	51467	45590	41842	35751	28879	22650	16062	12462	8684	6049	3727	3404	0	0
7602	99	2003	2	17	599735	46699	47241	51286	64051	66775	56844	51721	48688	42164	34004	26091	18612	15166	11391	8331	5291	5380	0	0
7602	99	2004	1	17	554369	49138	49121	52607	60586	62298	52221	46258	42455	36275	29302	22982	16297	12645	8811	6137	3782	3454	0	0
7602	99	2004	2	17	608528	47384	47935	52038	64991	67753	57677	52479	49402	42781	34503	26473	18885	15388	11558	8454	5368	5459	0	0
7602	99	2005	1	17	572539	50748	50733	54331	62571	64339	53932	47774	43847	37463	30263	23735	16832	13059	9100	6339	3906	3567	0	0
7602	99	2005	2	17	628468	48936	49504	53745	67121	69974	59567	54199	51020	44184	35633	27341	19503	15892	11937	8730	5544	5638	0	0
7602	99	2006	1	17	581792	51568	51552	55211	63582	65379	54803	48546	44555	38069	30751	24119	17104	13270	9248	6441	3969	3625	0	0
7602	99	2006	2	17	638620	49727	50304	54612	68206	71104	60530	55074	51845	44897	36209	27782	19819	16149	12129	8872	5633	5728	0	0
7602	99	2007	1	17	588132	47094	48644	49530	52473	59342	63044	53905	44437	40356	35128	28221	21878	15627	11101	7670	4810	4872	0	0
7602	99	2007	2	17	651519	45276	47755	49510	52560	63625	69317	59387	51066	47973	42468	34785	27285	19756	14639	10830	7370	7917	0	0
12403	99	1958	1	18	445100	53500	48400	41000	32600	29500	29400	30200	29700	28100	25700	21600	18600	15900	14800	12500	8000	3800	1800	0
12403	99	1958	2	18	429900	51200	46600	38700	31600	28900	28600	30700	30700	28100	24800	20100	17400	15000	13400	11200	7200	3600	2100	0
12403	99	1959	1	18	453200	53900	49500	42900	33800	29600	29500	30400	30000	28500	26400	22200	19000	16000	14600	12600	8300	4000	2000	0
12403	99	1959	2	18	437800	51600	47600	40600	32300	29100	28300	30400	31200	28500	25600	21000	17700	15200	13600	11500	7600	3800	2200	0
12403	99	1960	1	18	460600	54500	50600	44700	35000	29700	29600	30200	30400	28700	26900	22900	19300	16100	14400	12700	8600	4200	2100	0
12403	99	1960	2	18	445400	52000	48600	42600	33400	29200	28000	30000	31600	28700	26300	21700	18100	15400	13800	11800	7900	4000	2300	0
12403	99	1961	1	18	468503	55055	51902	46439	36287	29714	29792	30171	30818	28939	27473	23617	19684	16255	14213	12700	8773	4361	2310	0
12403	99	1961	2	18	453183	52519	49480	44711	34521	29293	27753	29601	32094	28923	26917	22493	18360	15587	13956	11908	8261	4327	2479	0
12403	99	1962	1	18	474878	55992	52223	47841	38055	30333	29481	29938	30733	29124	27714	24210	20159	16482	14097	12515	8960	4581	2440	0
12403	99	1962	2	18	461006	53418	49787	46056	36292	29926	27580	28950	31906	29474	27332	23291	18979	15895	14053	12112	8642	4636	2677	0
12403	99	1963	1	18	480877	56204	52765	48912	39988	31315	29102	29751	30508	29408	27825	24880	20648	16811	14033	12227	9124	4834	2542	0
12403	99	1963	2	18	468121	53777	50257	47036	38295	30701	27603	28350	31362	30165	27588	24099	19600	16231	14127	12230	9011	4902	2787	0
12403	99	1964	1	18	484958	56075	53349	49770	41873	32217	28533	29316	29993	29618	27693	25359	21120	17116	13996	11960	9234	5085	2651	0
12403	99	1964	2	18	474293	53726	50996	47730	40321	31354	27664	27905	30588	30685	27608	24855	20282	16628	14268	12307	9189	5223	2964	0
12403	99	1965	1	18	486877	54944	53822	50301	43430	33146	28188	28690	29409	29605	27558	25705	21564	17497	14088	11763	9196	5239	2732	0
12403	99	1965	2	18	478131	52617	51504	48136	42141	32178	27639	27321	29716	30844	27713	25435	20899	17089	14439	12466	9310	5554	3130	0
12403	99	1966	1	18	484266	52476	53862	50701	44404	33787	27710	27545	28569	29195	27287	25875	21975	17906	14059	11793	9023	5261	2838	0
12403	99	1966	2	18	478800	49949	51665	48526	43444	33112	27490	26715	28871	30430	27829	25761	21480	17644	14609	12810	9307	5779	3379	0
12403	99	1967	1	18	483585	49613	53606	50943	45550	35539	28123	26906	27767	28781	27163	25905	22430	18285	14164	11575	8963	5364	2908	0
12403	99	1967	2	18	479415	47596	51145	48804	44580	34680	27660	26094	27826	30028	28020	26070	22090	18135	14790	12834	9553	5966	3544	0
12403	99	1968	1	18	487390	47535	53423	51400	46723	37997	29490	26805	27377	28460	27304	25878	22979	18737	14472	11489	8791	5460	3070	0
12403	99	1968	2	18	483604	45704	50933	49224	45517	36973	28621	25972	27089	29528	28433	26241	22879	18694	15158	12858	9829	6158	3793	0
12403	99	1969	1	18	490904	45875	53006	51704	47644	40125	30965	26924	27070	27969	27506	25727	23504	19178	14895	11378	8685	5511	3238	0
12403	99	1969	2	18	488094	44048	50635	49574	46281	39217	29965	26173	26478	28766	28871	26279	23628	19225	15605	12829	10024	6366	4130	0
12403	99	1970	1	18	492105	44509	52100	51731	48340	41701	32303	27090	26884	27261	27517	25375	23807	19509	15263	11272	8512	5523	3408	0
12403	99	1970	2	18	490910	42931	49977	49622	46803	40976	31204	26400	26102	27764	29012	26205	24286	19680	16064	12797	10132	6517	4438	0
12403	99	1971	1	18	500972	43785	51128	51897	49554	44671	35383	28548	27227	27092	27644	25233	24214	19973	15895	11223	8352	5484	3669	0
12403	99	1971	2	18	497902	42216	49281	49760	48052	43565	33380	27258	25908	26867	29059	26113	24840	20170	16665	12867	10158	6723	5020	0
12403	99	1972	1	18	501752	43413	48809	52295	49817	44480	37339	29294	26694	26922	27228	25607	24095	20561	16197	11580	8243	5400	3778	0
12403	99	1972	2	18	499901	41777	47225	49862	48516	43262	35681	27914	25429	26552	28291	26989	24755	20981	17224	13099	10204	6930	5210	0
12403	99	1973	1	18	503989	43407	46610	52459	50321	45000	38964	30335	26520	26800	26901	26026	23902	20963	16373	12153	8051	5332	3872	0
12403	99	1973	2	18	503367	41524	45016	50096	48727	44044	37482	29064	25342	26241	27565	27936	24505	21771	17751	13467	10333	6974	5529	0
12403	99	1974	1	18	508789	43571	44969	52463	50603	46716	40592	31840	26770	26742	26514	26277	23635	21642	16603	12564	8030	5276	3982	0
12403	99	1974	2	18	509413	41429	43323	50157	49210	45822	39459	30400	25740	25862	27007	28589	24464	22466	18266	13948	10482	7050	5739	0
12403	99	1975	1	18	511540	43429	43840	51451	50990	47748	42268	32986	27003	26420	26231	26350	23504	22127	17100	12768	8130	5195	4000	0
12403	99	1975	2	18	513429	40868	42219	49525	49344	47225	40988	31622	26010	25529	26478	28719	24596	23272	18801	14422	10689	7182	5940	0
12403	99	1976	1	18	514296	42773	43597	49819	51509	48824	43690	34036	27424	26239	25941	26293	23738	22263	17595	13054	8347	5157	3997	0
12403	99	1976	2	18	517468	39998	41828	48129	49804	48253	42281	32813	26551	25461	26118	28476	25270	23507	19424	15036	10906	7439	6174	0
12403	99	1977	1	18	516621	42418	43448	48093	51580	49028	43890	36446	28260	25907	25866	25957	24183	22185	18144	13326	8666	5188	4036	0
12403	99	1977	2	18	521394	39762	41497	46672	49821	48684	42857	35199	27461	25080	25965	27673	26208	23589	20128	15617	11161	7588	6432	0
12403	99	1978	1	18	517441	41918	43098	46272	51464	49357	44008	37872	29315	25642	25753	25729	24658	22053	18518	13502	9113	5105	4064	0
12403	99	1978	2	18	523816	39547	41148	44616	49929	48549	43444	36783	28542	25050	25693	26931	27195	23559	20699	16203	11471	7780	6677	0
12403	99	1979	1	18	514739	40948	42291	44250	51107	48837	43934	38622	30122	25687	25515	25303	24839	21792	19063	13770	9441	5129	4089	0
12403	99	1979	2	18	522671	38945	40264	42531	49624	47919	43601	37797	29349	25129	25231	26251	27745	23551	21264	16704	11898	7947	6921	0
12403	99	1980	1	18	512585	40135	41529	42739	50341	48987	43728	39350	30823	25775	25044	25019	24886	21688	19510	14118	9645	5188	4080	0
12403	99	1980	2	18	522072	38062	39391	41064	48990	47807	43870	38859	29985	25293	24760	25788	27686	23711	21993	17170	12322	8150	7171	0
12403	99	1981	1	18	512675	39585	40885	42114	49282	49088	44011	39978	31558	26188	24845	24798	24794	22044	19697	14581	9858	5267	4102	0
12403	99	1981	2	18	523759	37582	38571	40486	47933	48163	43978	39941	30940	25697	24601	25532	27358	24292	22388	17550	12939	8345	7463	0
12403	99	1982	1	18	517977	40012	40472	42163	48037	50028	45290	40337	33883	26913	24598	24837	24665	22405	19773	14945	10020	5551	4048	0
12403	99	1982	2	18	528801	37988	38198	40346	46502	48689	45190	40340	33126	26483	24231	25382	26794	25239	22557	18099	13470	8539	7628	0
12403	99	1983	1	18	525233	40685	40280	42101	46660	51757	47063	41131	35726	27984	24623	24736	24567	22934	19574	15387	10192	5854	3979	0
12403	99	1983	2	18	535832	38543	38226	40399	44873	49898	46199	41162	34987	27545	24286	25163	26339	26176	22462	18835	13948	8879	7912	0
12403	99	1984	1	18	530764	41153	40093	41859	44965	53194	48013	42425	37154	29102	24897	24582	24299	23226	19390	15893	10353	6162	4004	0
12403	99	1984	2	18	541092	38933	38330	40183	43110	50684	46636	42388	36537	28607	24589	24770	25842	26831	22456	19467	14269	9307	8153	0
12403	99	1985	1	18	536109	41389	40014	41566	43649	53502	49389	43813	38675	30293	25201	24327	24247	23220	19485	16280	10671	6357	4031	0
12403	99	1985	2	18	546155	39256	38293	39846	41831	50930	47188	43684	38143	29573	24854	24353	25471	26869	22694	20238	14652	9793	8487	0
12403	99	1986	1	18	540963	41376	39982	41105	43212	52665	50784	45486	39940	31509	25726	24254	24041	23266	19698	16361	10972	6510	4076	0
12403	99	1986	2	18	550713	39415	38365	39253	41621	50264	47793	44587	39414	30750	25370	24196	25223	26575	23341	20558	15105	10163	8720	0
12403	99	1987	1	18	544199	42012	40412	40955	42699	49978	51515	46435	40400	33723	26411	23983	23942	23150	20010	16420	11312	6613	4229	0
12403	99	1987	2	18	553851	40007	38518	38912	41018	47986	48556	45465	39961	32819	26078	23752	24938	25962	24113	20651	15576	10519	9020	0
12403	99	1988	1	18	546280	42168	40819	40738	42516	47211	51792	47307	40984	35330	27283	23898	23806	23007	20421	16316	11583	6717	4384	0
12403	99	1988	2	18	555814	40344	38577	38739	40653	45092	49281	45813	40803	34424	27017	23724	24518	25357	24783	20437	16116	10834	9302	0
12403	99	1989	1	18	547071	42360	41105	40403	42292	44524	51377	47452	41956	36562	28363	24029	23545	22705	20694	16248	12097	6815	4544	0
12403	99	1989	2	18	556463	40563	38627	38547	40152	42584	49021	45767	41744	35835	27952	23920	23980	24749	25202	20377	16670	11131	9642	0
12403	99	1990	1	18	548176	42650	41431	40053	42262	42656	49988	47885	42671	37920	29370	24271	23234	22531	20722	16319	12458	7067	4688	0
12403	99	1990	2	18	557432	40727	39011	38282	39650	40625	48129	46011	42713	37420	28785	24104	23490	24176	25138	20435	17302	11342	10092	0
12403	99	1991	1	18	550230	42808	41654	39847	42318	41929	47912	48298	43548	39052	30427	24764	23189	22273	20780	16631	12583	7367	4850	0
12403	99	1991	2	18	559364	40795	39412	38021	39294	40034	46235	46477	43296	38681	29958	24665	23258	23754	24747	21025	17559	11637	10516	0
12403	99	1992	1	18	551936	42842	41869	40317	41579	41834	45565	48504	44330	39229	32555	25353	22836	22268	20679	16909	12683	7623	4961	0
12403	99	1992	2	18	561166	41101	39636	38063	38837	39600	44125	46675	43968	39051	31835	25354	22854	23583	24131	21737	17703	12064	10849	0
12403	99	1993	1	18	554508	43011	41910	40775	40972	41788	43711	48628	45383	39594	34235	26169	22802	22213	20492	17293	12585	7823	5124	0
12403	99	1993	2	18	563848	41162	39827	38222	38660	39358	42010	47017	44525	39758	33466	26245	22975	23270	23644	22354	17614	12580	11161	0
12403	99	1994	1	18	557199	43005	42126	41286	40525	41603	42040	48591	45811	40627	35540	27263	22939	22145	20257	17537	12506	8167	5231	0
12403	99	1994	2	18	566653	40985	40089	38596	38581	39014	40228	47003	44797	40830	35050	27150	23300	22888	23159	22829	17492	13171	11491	0
12403	99	1995	1	18	560099	42467	42617	41623	40359	41276	41128	47873	46528	41602	37008	28355	23209	21885	20197	17607	12543	8396	5426	0
12403	99	1995	2	18	569672	40662	40424	39137	38440	38773	39119	46429	45242	41884	36729	28003	23555	22511	22739	22880	17609	13673	11863	0
12403	99	1996	1	18	562333	41873	42746	41829	40431	41098	40852	46312	47074	42755	38135	29387	23639	21866	19992	17548	12772	8482	5542	0
12403	99	1996	2	18	572013	39985	40698	39560	38552	38489	38652	44973	45809	42586	38065	29109	24075	22318	22369	22513	18187	13837	12236	0
12403	99	1997	1	18	563710	40805	42817	42153	40578	40536	40782	44482	47400	43589	38436	31428	24210	21567	20045	17484	13081	8616	5701	0
12403	99	1997	2	18	572874	38860	40971	39672	38548	38210	38492	43145	45999	43487	38289	31092	24655	21989	22155	22038	18728	13953	12591	0
12403	99	1998	1	18	568868	40288	43374	42437	41153	39568	39803	42741	48457	45252	39411	33626	25459	21626	20223	17464	13523	8470	5993	0
12403	99	1998	2	18	582394	38228	41508	40323	38875	38298	39165	42293	47532	44786	39519	33179	25912	22300	22122	21658	19515	14064	13117	0
12403	99	1999	1	18	565981	39172	43180	42592	41267	38681	38563	40496	47995	45342	40172	34726	26392	21752	20075	17292	13773	8349	6162	0
12403	99	1999	2	18	581254	37171	41234	40374	38922	38081	38315	40498	47203	44906	40460	34688	26627	22500	21649	21146	19916	13913	13651	0
12403	99	2000	1	18	567942	38282	42821	43054	41625	38727	38301	39325	47044	46071	41245	36098	27401	21938	19864	17278	13903	8567	6398	0
12403	99	2000	2	18	583560	36388	40956	40770	39558	37996	37936	39153	46796	45353	41582	36340	27376	22748	21312	20927	19956	14105	14308	0
12403	99	2001	1	18	569486	37553	42147	43360	42112	38725	37889	38675	45408	46918	42350	37282	28408	22294	19796	17270	13999	8774	6526	0
12403	99	2001	2	18	585203	35585	40434	41163	39940	38103	37510	38590	45573	46016	42288	37607	28484	23148	21178	20695	19742	14572	14575	0
12403	99	2002	1	18	570985	36892	41433	43294	42503	39080	37648	38497	43380	47147	43393	37642	30613	22886	19547	17360	13947	9116	6607	0
12403	99	2002	2	18	586944	35034	39540	41450	40326	38276	37237	38500	43801	46321	43405	37824	30515	23791	20935	20523	19401	15130	14935	0
12403	99	2003	1	18	577865	36743	40814	43553	42682	40364	38472	39237	42258	47855	44521	38282	32297	23773	19527	17413	13900	9473	6701	0
12403	99	2003	2	18	590450	34855	38842	41761	40608	38912	37636	38647	41892	46865	43949	38554	32134	24686	20927	20277	19020	15700	15185	0
12403	99	2004	1	18	581416	36598	40182	43839	43124	40867	38484	39159	40896	47913	45189	39344	33474	24818	19761	17348	13911	9704	6805	0
12403	99	2004	2	18	594161	34844	38178	41914	41002	39381	38074	38534	40580	47049	44456	39669	33776	25525	21129	19880	18669	16083	15418	0
12403	99	2005	1	18	583636	36323	39470	43635	43570	41182	38438	38839	39994	47115	45952	40441	34864	25819	19918	17232	13919	9839	7086	0
12403	99	2005	2	18	596536	34711	37397	41771	41521	39863	37974	38407	39488	46729	44966	40798	35293	26240	21390	19529	18482	16135	15842	0
12403	99	2006	1	18	585610	36449	38770	43077	43823	41392	38460	38494	39436	45745	46733	41498	36009	26829	20326	17222	13968	9946	7433	0
12403	99	2006	2	18	598237	34597	36700	41287	41935	40126	38067	38003	39061	45651	45675	41414	36524	27237	21827	19342	18296	16076	16419	0
12403	99	2007	1	18	588875	36901	38450	42623	44004	41756	38817	38324	39521	44053	46929	42549	36278	28931	20962	17066	14130	9931	7650	0
12403	99	2007	2	18	602253	35407	36237	40561	42416	40520	38495	38004	39186	44112	46090	42584	36735	29290	22424	19149	18130	15797	17116	0
12406	99	1978	1	18	421353	32534	36016	41197	44792	40723	35260	31566	24230	21081	20263	19173	19279	17380	14844	10431	6238	3680	2666	0
12406	99	1978	2	18	423203	30750	34298	39191	42798	39376	34486	30427	23649	20377	20264	20276	20797	18792	15909	11923	8802	6080	5008	0
12406	99	1979	1	18	422901	32230	35436	39256	45138	40942	35588	32755	25183	21569	20327	19020	19320	17319	15285	10750	6465	3664	2654	0
12406	99	1979	2	18	426328	30494	33869	37303	43100	39750	35067	31943	24513	20773	20346	20111	20881	18904	16580	12310	9037	6190	5157	0
12406	99	1980	1	18	423924	31758	34813	37664	45214	40816	35856	33877	26306	21831	20296	19047	19153	17560	15412	11200	6697	3776	2648	0
12406	99	1980	2	18	428941	30180	33120	35811	42981	39897	36046	33259	25449	21187	20346	20038	20537	19328	17125	12817	9265	6208	5347	0
12406	99	1981	1	18	424020	30854	34062	37085	44296	40720	35817	34574	27407	22328	20505	19173	18887	17689	15573	11619	6930	3843	2658	0
12406	99	1981	2	18	430626	29901	32137	35000	42025	40045	36496	34198	26572	21825	20183	19973	20329	19666	17545	13218	9636	6289	5588	0
12406	99	1982	1	18	426600	30826	33171	36783	42821	41468	36912	34294	29264	23053	20573	19486	18526	18004	15704	11935	7246	3871	2663	0
12406	99	1982	2	18	433361	29804	31352	34785	40357	40445	37318	34122	28650	22537	20183	19995	20023	20046	17825	13774	9916	6441	5788	0
12406	99	1983	1	18	431108	31109	32382	36376	41228	43205	38258	34441	31006	23965	20749	19746	18471	18105	15507	12285	7643	3900	2732	0
12406	99	1983	2	18	438047	29998	30775	34592	38910	41250	38299	34312	30428	23669	20283	20069	19981	20250	17978	14392	10213	6711	5937	0
12406	99	1984	1	18	435014	31206	32128	35708	39621	44325	39434	35063	32310	24874	21232	19817	18386	18179	15467	12579	7869	4124	2692	0
12406	99	1984	2	18	442136	30017	30542	34202	37297	42149	38824	35092	31954	24494	20610	20141	19818	20341	18031	15068	10513	6924	6119	0
12406	99	1985	1	18	438893	31130	31917	35088	38286	44800	40483	35954	33645	26072	21461	19914	18455	18002	15747	12684	8241	4277	2737	0
12406	99	1985	2	18	446201	30006	30473	33554	36059	42242	39518	36286	33179	25449	20999	20142	19813	19942	18498	15661	10964	7103	6313	0
12406	99	1986	1	18	440930	31042	31347	34201	37701	44144	41238	36742	34398	27136	21914	20151	18582	17780	15939	12931	8492	4401	2791	0
12406	99	1986	2	18	448396	29714	30377	32460	35397	41555	39999	37038	34104	26590	21564	20024	19746	19694	18925	15960	11321	7380	6548	0
12406	99	1987	1	18	442535	31274	31160	33534	36690	42286	41617	37998	34280	29065	22638	20185	18835	17471	16224	13042	8796	4583	2857	0
12406	99	1987	2	18	450922	29798	30195	31760	34900	39891	40646	37858	34265	28558	22292	19992	19743	19461	19208	16244	11795	7632	6684	0
12406	99	1988	1	18	444035	31160	31349	32876	36190	39864	41971	38743	34525	30684	23581	20323	19111	17450	16322	12949	9195	4821	2921	0
12406	99	1988	2	18	453351	29814	30211	31100	34488	38000	40999	38722	34459	30244	23393	20010	19767	19418	19315	16335	12278	7827	6971	0
12406	99	1989	1	18	446785	31238	31460	32555	35929	37790	42349	39335	35141	32111	24552	20829	19212	17361	16485	12985	9401	5016	3036	0
12406	99	1989	2	18	457067	29914	30181	30843	34169	36245	41376	39435	35354	31871	24259	20394	19832	19317	19401	16406	12879	8033	7158	0
12406	99	1990	1	18	449193	31491	31525	32215	35544	36180	41960	39856	35771	33421	25821	21085	19342	17456	16389	13234	9539	5263	3101	0
12406	99	1990	2	18	460444	30251	30209	30657	33552	34831	41088	40084	36469	33184	25187	20832	19895	19294	19044	16783	13396	8340	7348	0
12406	99	1991	1	18	451437	31492	31943	31513	35042	35748	40693	40246	36360	34425	26936	21575	19609	17675	16249	13483	9703	5550	3195	0
12406	99	1991	2	18	463665	30285	30216	30490	32803	34371	39953	40765	37293	34360	26417	21530	19775	19301	18863	17204	13702	8662	7675	0
12406	99	1992	1	18	453150	31388	32127	31412	34138	35138	39288	40486	37562	34195	28824	22394	19732	17978	15910	13758	9813	5738	3269	0
12406	99	1992	2	18	466421	30143	30292	30464	32028	34149	38400	41109	38201	34455	28522	22344	19747	19349	18665	17587	13913	9137	7916	0
12406	99	1993	1	18	454853	31263	31923	31636	33330	34921	37346	40912	38451	34297	30418	23331	19944	18284	15809	13838	9813	5925	3412	0
12406	99	1993	2	18	469176	29826	30309	30574	31507	33933	36793	41116	39104	34668	30380	23443	19933	19381	18625	17755	14003	9609	8217	0
12406	99	1994	1	18	455799	30792	31790	31793	32887	34214	35321	41232	38889	34819	31898	24199	20459	18463	15765	13860	9808	6062	3548	0
12406	99	1994	2	18	471160	29294	30323	30616	31235	33360	35052	41061	39589	35373	31948	24350	20414	19409	18577	17857	14112	10094	8496	0
12406	99	1995	1	18	455909	29890	31875	31923	32695	33238	33619	40722	39211	35430	33205	25338	20742	18641	15911	13720	10010	6108	3631	0
12406	99	1995	2	18	472284	28370	30469	30559	31095	32647	33577	40622	39923	36351	33184	25363	20837	19469	18449	17527	14533	10531	8778	0
12406	99	1996	1	18	456993	29158	31891	32131	32314	32707	32854	39504	39668	36183	34188	26474	21178	18872	16137	13501	10252	6235	3746	0
12406	99	1996	2	18	474420	27783	30566	30481	31144	32186	32847	39463	40424	37089	34318	26558	21557	19339	18439	17374	14944	10756	9152	0
12406	99	1997	1	18	457294	28228	31534	32287	31915	31877	32201	37999	39799	37289	34019	28581	21861	19068	16533	13389	10467	6348	3899	0
12406	99	1997	2	18	475187	26835	30264	30510	31073	31314	32376	37916	40679	38001	34375	28671	22393	19427	18554	17153	15264	10952	9430	0
12406	99	1998	1	18	458978	27242	31484	32317	32307	31595	31887	36025	40194	38363	34142	30338	22681	19265	16721	13502	10525	6361	4029	0
12406	99	1998	2	18	477105	25925	29979	30509	31162	31073	32335	36567	40856	38900	34447	30503	23376	19599	18507	17026	15416	11054	9871	0
12406	99	1999	1	18	460873	26333	30990	32249	32581	31527	31661	34362	40582	38906	34894	31932	23577	19693	16855	13581	10612	6416	4122	0
12406	99	1999	2	18	478853	25153	29409	30535	31242	30947	32348	35012	40967	39390	35143	31984	24290	20045	18464	16930	15505	11171	10318	0
12406	99	2000	1	18	461089	25549	29998	32361	32706	31658	31221	33012	40184	39186	35422	33126	24646	19865	17076	13706	10578	6599	4196	0
12406	99	2000	2	18	480110	24488	28495	30638	31202	31059	32029	33818	40671	39810	36092	33152	25371	20446	18514	16706	15192	11625	10802	0
12406	99	2001	1	18	461765	24439	28986	32394	33036	31277	30839	32429	39102	39521	36145	33978	25962	20282	17354	14001	10509	6921	4590	0
12406	99	2001	2	18	481119	23709	27778	30561	31148	30970	31329	33294	39581	40266	36800	34214	26607	21179	18555	16762	15004	12098	11264	0
12406	99	2002	1	18	457797	23881	27914	31345	32529	30192	28793	31669	37526	39714	36625	33618	28107	21128	17678	14480	10681	7104	4813	0
12406	99	2002	2	18	476595	22911	26676	30140	30793	30802	29481	31893	37319	40079	37492	34272	28589	22034	18683	16972	14776	12280	11403	0
12406	99	2003	1	18	458120	23360	27112	31191	32012	30500	27931	31052	35661	39863	37574	33638	30046	22281	18058	14724	10807	7321	4989	0
12406	99	2003	2	18	479371	22357	26066	30067	31036	31061	29090	31512	36033	40475	38534	34395	30460	23284	18934	17178	14863	12386	11640	0
12406	99	2004	1	18	458589	22854	26326	30646	31831	30983	27763	30201	33886	40199	38081	34152	31434	23301	18545	14859	10957	7421	5150	0
12406	99	2004	2	18	480787	22070	25220	29636	31114	31186	29053	31248	34217	40773	38971	35147	31947	24259	19404	17315	14887	12385	11955	0
12406	99	2005	1	18	456953	22248	25580	29582	31981	30900	27312	29260	32206	39878	38142	34723	32722	24604	18719	15206	11067	7528	5295	0
12406	99	2005	2	18	480988	21404	24688	28754	31261	31117	29035	30636	32682	40685	39318	36061	33175	25283	19924	17461	14869	12142	12493	0
12406	99	2006	1	18	456370	21845	24781	28565	32264	30680	26718	28346	31523	38867	38555	35439	33526	25848	19440	15481	11386	7541	5565	0
12406	99	2006	2	18	481640	21194	23690	28078	31393	30854	29067	29810	32237	39516	39894	36843	34226	26498	20697	17435	14977	12164	13067	0
12406	99	2007	1	18	454455	21876	24161	27887	31984	30504	26048	27437	30842	36991	38775	36187	33184	27652	20208	15575	11735	7584	5825	0
12406	99	2007	2	18	481339	21167	23070	27097	31243	30822	29065	29049	31849	37854	40242	37747	34007	28527	21510	17539	15056	12014	13481	0
12413	99	1968	1	18	490400	49800	55600	53900	47800	35500	26800	25500	26800	27400	26600	25500	23000	19200	14600	12000	10000	6600	3800	0
12413	99	1968	2	18	469600	47300	53500	51300	45400	34000	26200	24700	25600	26900	26700	25100	21500	17200	13800	11500	9200	5900	3800	0
12413	99	1969	1	18	488600	47000	55000	53700	48400	37200	27200	25000	26100	27100	26500	25400	23300	19500	15100	11600	9800	6700	4000	0
12413	99	1969	2	18	469400	44800	52700	51300	45800	35100	26500	24400	24900	26400	26600	25300	22200	17900	14200	11600	9400	6200	4100	0
12413	99	1970	1	18	469782	43691	52886	53036	48235	34610	26104	23236	24363	25499	25560	24526	22929	19060	15225	10894	9153	6570	4205	0
12413	99	1970	2	18	459800	41411	50729	50667	46759	35324	26229	23664	23868	25340	25929	24583	22301	17812	13987	11404	8993	6413	4387	0
12413	99	1971	1	18	464297	41949	50386	52711	49224	34717	25537	22877	23449	24953	25353	24341	23032	19450	15513	11046	8919	6444	4396	0
12413	99	1971	2	18	456216	39821	48485	50234	47547	35290	26049	23406	23301	24617	25534	24676	22679	18392	14368	11460	9179	6524	4654	0
12413	99	1972	1	18	460574	40643	47754	51951	49875	34992	26613	22500	22746	24370	24839	24402	23109	19716	15904	11518	8656	6396	4590	0
12413	99	1972	2	18	454867	38678	45734	49923	48494	35143	27116	23263	22859	23971	25128	24786	22819	18832	15389	11677	9403	6677	4975	0
12413	99	1973	1	18	455761	39731	44392	51018	49385	35576	27297	22662	22066	23847	24470	24404	22780	19964	16520	12076	8438	6342	4793	0
12413	99	1973	2	18	448746	38087	42297	49329	47397	34375	27186	23193	22258	23250	24831	24607	22845	19316	16053	12034	9528	6777	5383	0
12413	99	1974	1	18	455383	38076	42155	50612	49782	38040	28616	23059	21836	23175	24246	24558	22687	20309	16514	12541	8165	6173	4839	0
12413	99	1974	2	18	448729	36524	39931	48753	47980	36424	28486	23545	21962	23077	24167	24681	22856	20076	16272	12269	9406	6836	5484	0
12413	99	1975	1	18	460046	38221	40541	49731	50167	41204	31041	24221	21766	22883	24082	24325	22801	20751	16688	12631	8223	5921	4849	0
12413	99	1975	2	18	453158	36752	38645	47863	48428	38913	30416	24146	22035	22413	23960	24433	23149	20717	16585	12622	9575	6794	5712	0
12413	99	1976	1	18	472256	39571	40709	48887	50990	44858	34166	25784	22607	22853	24120	24407	22932	21087	17299	12956	8425	5775	4830	0
12413	99	1976	2	18	464603	38215	38759	47057	48925	42396	32977	25317	22653	22379	23695	24439	23531	21311	17239	13159	9703	6999	5849	0
12413	99	1977	1	18	481031	40325	40715	47358	51339	47556	36353	28144	23274	22777	24095	24223	23341	21382	17653	13322	8780	5595	4799	0
12413	99	1977	2	18	473203	39111	38816	45365	49445	44974	34356	27422	23128	22410	23486	24377	23910	21705	17738	13897	9860	7133	6070	0
12413	99	1978	1	18	489131	40986	40963	45583	51794	49025	38546	30184	24253	22774	24148	24318	23672	21429	17979	13978	9223	5501	4775	0
12413	99	1978	2	18	481379	39576	39162	43516	50122	46501	36193	28968	23912	22450	23339	24596	24200	22065	18452	14562	10213	7190	6362	0
12413	99	1979	1	18	492266	41603	40381	43628	51703	49191	40583	31737	24930	22769	23607	24240	23922	21391	18404	14130	9764	5432	4851	0
12413	99	1979	2	18	484468	39876	38728	41357	49757	46967	37939	30558	24475	22312	23207	24076	24319	22193	19280	15007	10549	7178	6690	0
12413	99	1980	1	18	494736	41617	40384	41982	51051	49160	42554	33502	25720	22690	23329	24096	23653	21489	18895	14352	9927	5542	4793	0
12413	99	1980	2	18	487521	39894	38573	39862	48891	47278	39827	32173	25002	22483	22538	23946	24057	22532	20001	15321	10924	7345	6874	0
12413	99	1981	1	18	498641	42325	40163	41442	49611	49418	44224	35250	26531	23107	23071	23931	23619	21481	19197	14760	10045	5736	4730	0
12413	99	1981	2	18	492105	40174	38665	39310	47592	47338	41816	33710	25736	22863	22331	23583	23946	22786	20476	15827	11387	7514	7051	0
12413	99	1982	1	18	503095	43172	40590	41132	47713	49449	45606	36436	28563	23501	22742	23788	23355	21726	19371	15001	10277	6010	4663	0
12413	99	1982	2	18	497572	40633	39243	38986	45696	47570	43610	34540	27656	23146	22187	23233	23825	23084	20870	16323	12058	7632	7280	0
12413	99	1983	1	18	509862	43810	41068	40941	45817	50745	47093	38281	30278	24295	22626	23630	23295	21937	19364	15117	10726	6282	4557	0
12413	99	1983	2	18	504634	41556	39584	39053	43827	48682	45014	36067	28942	23750	22193	22959	23947	23130	21068	16905	12592	7930	7435	0
12413	99	1984	1	18	517126	44566	41972	40509	44190	51671	48160	40527	32092	25163	22768	23185	23166	22327	19207	15525	10891	6607	4600	0
12413	99	1984	2	18	511839	42636	40321	38797	41985	49428	46007	37923	30714	24473	22181	22852	23536	23320	21023	17776	12965	8296	7606	0
12413	99	1985	1	18	522283	45076	42623	40581	42536	51384	48672	42572	34020	26019	22744	22986	23141	22147	19401	16014	11081	6661	4625	0
12413	99	1985	2	18	516966	43010	40858	38861	40454	49043	46464	39912	32441	25056	22337	22381	23413	23090	21486	18467	13327	8550	7816	0
12413	99	1986	1	18	523245	45091	43166	40052	41775	49415	48745	43913	35325	26654	23012	22714	22984	21983	19332	16213	11348	6812	4711	0
12413	99	1986	2	18	518113	42943	40961	38588	39644	47277	46454	41248	33586	25639	22679	22073	22959	22937	21637	18863	13779	8938	7908	0
12413	99	1987	1	18	524911	44784	43634	40355	41303	47072	48579	45025	36104	28505	23257	22397	22803	21737	19540	16409	11578	6945	4884	0
12413	99	1987	2	18	520529	42950	41113	39043	39140	44854	46485	42606	34010	27448	22903	21807	22647	22781	21799	19186	14218	9437	8102	0
12413	99	1988	1	18	523927	43685	43843	40561	40630	44406	48125	45391	37268	29710	23864	22078	22658	21677	19606	16396	11730	7260	5039	0
12413	99	1988	2	18	520224	41618	41614	38904	38986	42044	46244	43206	35014	28391	23336	21730	22317	22738	21847	19246	14796	9839	8354	0
12413	99	1989	1	18	519473	42937	43337	40830	39721	41467	46609	45016	38242	30784	24225	21904	22103	21522	19997	16222	12003	7335	5219	0
12413	99	1989	2	18	517389	40830	41489	38963	38142	38956	45139	42923	36078	29670	23707	21534	22098	22301	21913	19221	15559	10196	8670	0
12413	99	1990	1	18	514565	42184	43021	40804	39146	38707	44458	44020	39332	31994	24701	21684	21771	21403	19827	16334	12472	7394	5313	0
12413	99	1990	2	18	514787	39956	41279	38965	37455	36740	43221	42713	37269	30850	24043	21467	21566	22108	21701	19584	16220	10551	9099	0
12413	99	1991	1	18	503568	40700	42296	40713	38223	36305	40462	42282	39422	32496	24830	21564	21384	21177	19664	16340	12744	7662	5304	0
12413	99	1991	2	18	506958	38692	40465	38445	36757	34649	40093	41623	37856	31481	24267	21678	21142	21729	21482	19727	16487	10972	9413	0
12413	99	1992	1	18	507248	40385	42095	40991	38568	36610	39111	42496	40702	33283	26683	21824	21055	21080	19561	16625	12846	7913	5420	0
12413	99	1992	2	18	509696	38441	40389	38565	37136	34603	38285	41711	39112	31837	25975	21811	20938	21453	21354	19961	16773	11472	9880	0
12413	99	1993	1	18	508449	39899	41656	41281	38972	36479	37155	42288	41357	34369	27875	22444	20762	20962	19522	16811	12874	8008	5735	0
12413	99	1993	2	18	511117	37766	39545	39206	37227	34656	36225	41888	39955	32824	26949	22236	20840	21149	21351	20018	16880	11986	10416	0
12413	99	1994	1	18	504517	38914	41182	41174	39282	35504	34681	41100	41066	35396	28926	22837	20592	20507	19446	17061	12735	8248	5866	0
12413	99	1994	2	18	509067	36630	39169	39318	37402	33871	33605	41190	40036	33978	28177	22663	20637	20982	21000	20061	16908	12577	10863	0
12413	99	1995	1	18	507939	37523	41382	41682	39786	36283	33636	40553	41281	37041	30504	23620	20484	20344	19327	17051	12818	8633	5991	0
12413	99	1995	2	18	512439	35806	39115	39654	37904	34305	32719	40432	40631	35568	29548	23181	20664	20587	20747	19946	17263	13076	11293	0
12413	99	1996	1	18	511632	36529	40926	41930	40538	36835	33797	39387	41524	38606	31832	24251	20774	20119	19362	17055	12992	8875	6300	0
12413	99	1996	2	18	515919	34918	39046	39900	38216	34807	32734	39312	40880	37089	30793	23673	21065	20330	20510	19830	17452	13372	11992	0
12413	99	1997	1	18	506528	35548	40471	41583	40795	36214	32529	36617	40643	39179	32191	25798	20874	19701	19166	16816	13151	8914	6338	0
12413	99	1997	2	18	513823	33884	38468	39854	38282	34941	31956	37007	40762	38070	30980	25200	21188	19994	20223	19555	17578	13530	12351	0
12413	99	1998	1	18	509516	35105	40256	41118	41010	37160	32832	35446	40695	40167	33321	26637	21380	19583	19079	16890	13244	8924	6669	0
12413	99	1998	2	18	515356	33901	38317	39141	38538	35190	32419	34903	40486	38670	31811	26291	21796	20104	20239	19529	17453	13706	12862	0
12413	99	1999	1	18	509589	34042	39559	40917	40883	38017	32857	33894	40405	40333	34674	27922	21876	19409	18781	16775	13435	8889	6921	0
12413	99	1999	2	18	515906	33185	37568	39100	38470	35830	32535	33190	40158	39088	33112	27548	22222	19995	19996	19381	17298	13770	13460	0
12413	99	2000	1	18	507390	32979	38371	40816	40732	38044	32953	32394	39415	40154	36017	29201	22393	19290	18494	16614	13363	8934	7226	0
12413	99	2000	2	18	514602	32366	36557	39092	38168	35893	32675	31912	39104	39183	34461	28728	22656	20006	19656	19061	17084	13927	14073	0
12413	99	2001	1	18	504537	31868	37336	40441	40586	38064	32836	31637	37699	39968	37169	30348	22912	19398	18215	16537	13297	8959	7267	0
12413	99	2001	2	18	512550	31124	35697	38803	38071	35615	32793	31244	37511	39103	35586	29740	23069	20315	19400	18939	16958	14035	14547	0
12413	99	2002	1	18	494961	31448	35204	39140	40868	36502	31165	29925	34946	39251	37471	30791	24463	19489	17689	16678	13423	9245	7263	0
12413	99	2002	2	18	500529	29751	33045	37105	38117	34218	30750	29288	34971	38697	36581	30123	24098	20313	18891	18657	16986	14277	14661	0
12413	99	2003	1	18	494715	30958	33950	38980	40233	37066	31377	29664	33228	39181	38123	31934	25644	20144	17597	16490	13627	9286	7233	0
12413	99	2003	2	18	501768	29260	32206	36930	37858	35182	30293	29363	33277	39000	37657	30992	25320	20745	18895	18483	17144	14325	14838	0
12413	99	2004	1	18	494828	30717	33100	38175	39970	37653	31924	29415	31659	38762	38359	33194	26903	20581	17659	16327	13620	9529	7281	0
12413	99	2004	2	18	502619	29200	31465	36069	37843	35945	30983	28962	31496	38808	38098	32329	26632	21223	18790	18260	17009	14393	15114	0
12413	99	2005	1	18	492558	30327	32135	36769	40061	37361	31930	29257	30186	37924	38144	34463	28199	21196	17695	16079	13619	9743	7470	0
12413	99	2005	2	18	501021	28677	30757	35047	37582	35841	31426	28651	29954	37958	38099	33824	27930	21650	18815	17911	16750	14337	15812	0
12413	99	2006	1	18	491397	30402	31476	35517	39945	36836	32257	29161	29508	36486	38058	35495	29271	21915	17918	15930	13760	9791	7671	0
12413	99	2006	2	18	500725	28641	30106	34074	37366	35759	31752	28766	29157	36678	38066	35107	29072	22135	19184	17715	16702	14245	16200	0
12413	99	2007	1	18	495639	31215	31424	35001	39731	37171	33137	29742	29328	35032	38179	36573	29993	23426	18321	15734	13731	9987	7914	0
12413	99	2007	2	18	504618	29407	29941	33456	37298	35850	32720	29629	29146	35072	38334	36355	29561	23548	19500	17573	16640	14144	16444	0
15602	99	1988	1	18	3598151	239146	197143	128391	169117	285163	423988	477145	378691	234461	168806	202538	218549	175649	131534	87578	50071	22352	7829	0
15602	99	1988	2	18	3443246	233589	195083	126752	151524	226823	377497	444219	325366	200999	153902	197895	228801	196652	153588	107419	68007	36757	18373	0
15602	99	1989	1	18	3498448	224608	208753	125931	159309	257873	383559	475169	393097	247438	164848	181828	211640	170639	128724	85399	49265	22300	8068	0
15602	99	1989	2	18	3328516	221206	207647	125250	142472	193227	333785	444870	337250	208384	145306	174942	221098	192188	152298	106406	67350	36330	18507	0
15602	99	1990	1	18	3678896	228088	237009	133551	162280	251313	373963	511197	438878	280148	174089	175741	221683	179295	136218	90059	52402	24031	8951	0
15602	99	1990	2	18	3520459	229210	239317	135284	146553	177470	320869	486489	380174	234948	150102	168130	233766	205429	165035	115193	72895	39250	20345	0
15602	99	1991	1	18	3690255	199950	248725	165310	167628	233972	311401	463306	473188	314086	191415	164038	214114	192465	149517	102732	60054	27523	10831	0
15602	99	1991	2	18	3530933	197112	244518	160814	151731	179046	269797	438087	430039	264343	168937	156880	219819	212557	170665	123867	77772	41846	23103	0
15602	99	1992	1	18	3709052	172215	260943	197403	173313	217102	249467	416349	508452	348658	209127	152665	206976	206023	163117	115611	67827	31071	12733	0
15602	99	1992	2	18	3551861	165598	250442	186821	157358	181152	219523	390982	481178	294520	188273	146095	206523	220315	176801	132907	82879	44565	25929	0
15602	99	1993	1	18	3449961	143183	230363	200199	174587	199629	224545	361572	459430	347478	218062	149435	180490	189883	153826	110297	64353	30105	12524	0
15602	99	1993	2	18	3319900	137996	221812	189721	160112	167800	197698	338361	435108	302139	195865	142256	180623	203481	167856	127604	81236	43939	26293	0
15602	99	1994	1	18	3263603	118184	205304	206034	178581	186400	204712	315868	420704	351933	229953	148792	158482	177752	147555	107067	64075	29679	12528	0
15602	99	1994	2	18	3141279	113655	197509	194730	164629	157239	179515	292860	396940	312943	205368	140348	158396	190069	161446	124142	80663	43876	26951	0
15602	99	1995	1	18	3252538	99400	191212	223162	192352	183216	195863	286971	404569	375628	254499	156259	144916	175204	149276	109648	66279	30868	13216	0
15602	99	1995	2	18	3132071	95323	183769	210350	178118	155147	170960	262958	380074	340818	226090	146050	144623	186889	163762	127398	84468	46197	29077	0
15602	99	1996	1	18	3234170	79218	175835	240929	206612	179458	186052	255651	386584	400070	280092	163885	130191	172139	150803	112171	68490	32070	13920	0
15602	99	1996	2	18	3118398	75740	168952	226673	192218	152733	161664	230883	361694	369989	247810	151922	129819	183281	166017	130698	88403	48603	31299	0
15602	99	1997	1	18	3217794	78213	155247	227876	223089	198619	196350	247316	359811	395564	296235	178425	128380	156034	147476	111850	69641	33136	14532	0
15602	99	1997	2	18	3110161	74215	179264	216045	211797	172375	171258	220590	334187	368310	235894	164150	126890	167303	165751	132005	89928	49464	30735	0
15602	99	1998	1	18	3201353	77209	134721	214857	239503	217709	206606	239000	333113	391058	312313	192911	126569	139976	144155	111527	70787	34197	15142	0
15602	99	1998	2	18	3105267	72774	129794	205680	231542	192141	181006	210564	307120	367030	284206	176516	124106	151552	165662	133449	91544	50375	30206	0
15602	99	1999	1	18	3197156	76500	114702	202655	256841	237642	217657	231594	307678	388047	329593	208141	125243	124447	141384	111630	72203	35390	15809	0
15602	99	1999	2	18	3111874	71600	110772	196059	252179	212653	191442	201302	281145	367107	303603	189558	121777	136335	166187	135391	93502	51474	29788	0
15602	99	2000	1	18	3189866	75714	94505	190217	273990	257411	228536	223941	281862	384652	346614	223222	123791	108746	138468	111626	73555	36552	16464	0
15602	99	2000	2	18	3111041	70251	91427	185939	272275	232718	201450	191528	254416	366305	322332	202185	119149	120745	166315	137013	95242	52453	29298	0
15602	99	2001	1	18	3171977	75289	93975	189150	272454	255967	227255	222685	280281	382495	344670	221970	123097	108136	137692	111000	73143	36347	16371	0
15602	99	2001	2	18	3096524	69923	91000	185071	271004	231632	200510	190634	253229	364595	320828	201242	118593	120182	165539	136374	94798	52209	29161	0
15602	99	2002	1	18	3154016	74863	93443	188079	270911	254518	225968	221424	278694	380329	342719	220713	122399	107524	136912	110371	72729	36141	16279	0
15602	99	2002	2	18	3082489	69606	90588	184232	269776	230582	199601	189770	252081	362943	319374	200330	118056	119637	164788	135755	94369	51972	29029	0
15602	99	2003	1	18	3136412	73605	87636	140108	231254	256864	225020	199383	234428	321792	355788	292409	190757	130418	125203	120919	83768	45379	21681	0
15602	99	2003	2	18	3071849	68611	84271	136329	225779	236365	204114	178992	216102	303160	333728	274161	182139	131772	138463	145212	106726	65785	40140	0
15602	99	2004	1	18	3125996	73081	85589	124055	217813	257263	224377	191809	219460	301981	359584	315666	213061	137790	121151	124226	87292	48364	23434	0
15602	99	2004	2	18	3070315	68325	82229	120513	211319	238439	205746	175530	204296	283508	338711	298852	203534	135887	129813	148446	110898	70414	43855	0
15602	99	2005	1	18	3112025	72476	83459	107982	204224	257359	223477	184071	204353	281972	362933	338376	234943	144945	116989	127363	90687	51270	25146	0
15602	99	2005	2	18	3065565	67968	80104	104603	196666	240258	207158	171891	192301	263600	343329	323180	224672	139851	121044	151518	114946	74960	47516	0
15602	99	2006	1	18	3095814	77217	81165	101160	185155	248474	237017	184756	202202	269191	333228	352550	247944	155726	116530	129408	92905	53744	27442	0
15602	99	2006	2	18	3059399	72473	77901	98296	179649	233814	222448	172927	192009	252100	315826	339290	238021	150578	119230	148493	117095	77882	51367	0
15602	99	2007	1	18	3088243	83265	80790	95782	163939	235048	252966	191025	203746	240409	306290	372924	263530	173119	116595	123547	98269	56516	30483	0
15602	99	2007	2	18	3064116	78089	77411	92755	159467	223829	238926	179817	195511	225639	290000	360347	256387	167773	117726	139388	123629	81383	56039	0
15607	99	1993	1	16	189140	12337	11452	10809	8996	16704	22469	15651	20405	16022	13598	9474	9289	8176	6455	3999	3304	0	0	0
15607	99	1993	2	16	184737	12075	11379	10435	8312	17071	22613	14688	18252	15441	12173	7766	8659	8131	6804	4957	5981	0	0	0
15607	99	1994	1	16	190036	12214	12624	10215	9051	14566	21425	18523	18293	17031	14208	10095	9217	8291	6534	4285	3464	0	0	0
15607	99	1994	2	16	185617	11875	12548	9869	8417	14603	21814	17667	16359	16175	12974	8311	8344	8355	6823	5270	6213	0	0	0
15607	99	1995	1	16	191011	11972	13982	9358	9401	12806	19772	21245	16306	18282	14875	11043	8832	8467	6590	4467	3613	0	0	0
15607	99	1995	2	16	186574	11618	13819	9084	8849	12463	20385	20511	14538	17033	13933	9113	7937	8488	6929	5451	6423	0	0	0
15607	99	1996	1	16	191622	11677	14185	9466	9597	10923	18871	24146	14181	19379	14848	11795	8683	8849	6539	4749	3734	0	0	0
15607	99	1996	2	16	187175	11316	13888	9392	9068	10380	19301	23583	12711	17830	14107	10011	7507	8811	6959	5733	6578	0	0	0
15607	99	1997	1	16	192214	11249	12828	10614	10664	9556	18012	23821	14435	20072	15265	12455	8893	8735	6768	4909	3938	0	0	0
15607	99	1997	2	16	187651	10881	12327	10711	9971	8927	18339	23615	13115	18049	14649	11015	7445	8708	7186	5881	6832	0	0	0
15607	99	1998	1	16	192426	10825	12239	11473	10844	9004	16680	22467	15566	20236	15830	13294	9065	8543	7068	5068	4224	0	0	0
15607	99	1998	2	16	188313	10490	11943	11312	10371	8253	16960	22436	14572	18075	15251	11946	7563	8317	7556	6048	7220	0	0	0
15607	99	1999	1	16	192167	9913	12121	12649	10246	9057	14543	21418	18416	18141	16826	13898	9663	8482	7163	5132	4499	0	0	0
15607	99	1999	2	16	188414	9621	11759	12500	9820	8368	14529	21679	17550	16226	16000	12752	8111	8042	7773	6071	7613	0	0	0
15607	99	2000	1	16	191270	9293	12270	14300	7926	7927	12439	19654	21865	14985	18358	14666	10931	8094	7797	5570	5195	0	0	0
15607	99	2000	2	16	190019	9082	11746	14052	7821	8328	12894	20485	21370	13683	17126	13973	9288	7318	8118	6350	8385	0	0	0
15607	99	2001	1	16	191158	9771	12157	13637	9190	8005	10310	19019	23572	14004	19134	14293	11316	8107	7737	5595	5311	0	0	0
15607	99	2001	2	16	190014	9201	11750	13357	9082	8461	10699	19825	23439	12159	17630	13879	10095	7168	8292	6342	8635	0	0	0
15607	99	2002	1	16	190939	9014	11839	12633	10502	8569	9025	18201	22782	14281	19718	15049	12147	8357	7758	5669	5395	0	0	0
15607	99	2002	2	16	189957	8495	11359	12336	10423	8897	9287	19055	22843	13389	17891	14465	11039	7161	8062	6427	8828	0	0	0
15607	99	2003	1	16	191248	8082	10971	12475	9238	9262	8778	16200	21557	16905	18764	15979	13346	8878	8006	6263	6544	0	0	0
15607	99	2003	2	16	192056	7727	10508	12250	9288	9794	9436	17563	22087	16259	16998	15431	12202	7595	7829	7098	9991	0	0	0
15607	99	2004	1	16	190020	6704	9950	12428	11093	7899	9117	14163	20601	19386	16445	17309	13974	9733	7796	6544	6878	0	0	0
15607	99	2004	2	16	190843	6166	9670	11962	11026	8441	9633	15518	21503	18818	15008	16306	13188	8306	7481	7383	10434	0	0	0
15607	99	2005	1	16	188955	6105	8980	12232	12734	7100	9005	11957	19517	22308	14371	18297	14423	10538	7426	6789	7173	0	0	0
15607	99	2005	2	16	190047	5700	8783	11704	12491	7707	9529	13105	20648	21940	13052	17137	13853	9149	6936	7559	10754	0	0	0
15607	99	2006	1	16	189910	6181	9485	12358	12387	7295	9058	13090	20110	20891	15459	17851	14244	10171	7634	6679	7017	0	0	0
15607	99	2006	2	16	190902	5753	9240	11858	12235	7812	9529	14301	21107	20438	14073	16772	13707	8755	7222	7497	10603	0	0	0
15607	99	2007	1	16	189650	5627	7865	11920	12079	7975	10130	9650	18499	23534	13734	19390	14677	11741	7859	7013	7957	0	0	0
15607	99	2007	2	16	191360	5225	7514	11476	11915	8584	10610	10812	19779	23621	12841	17829	14267	10590	7055	7659	11583	0	0	0
15630	99	1983	1	18	2771200	220900	218500	227600	267200	313000	293200	249100	175800	136800	149300	144200	123300	97700	73800	45700	22200	8900	4000	0
15630	99	1983	2	18	2573900	206500	201900	210300	250600	293400	264400	214000	142200	107700	123800	126400	115100	97600	80900	60700	40500	23200	14700	0
15630	99	1984	1	18	2791700	220500	217900	228000	254500	304900	303300	253400	193800	133200	147600	145200	127100	100200	75800	48900	23500	9600	4300	0
15630	99	1984	2	18	2606200	205700	201300	209500	237600	290100	277900	222400	161800	105500	122300	126500	118000	100100	82400	63200	41300	24700	15900	0
15630	99	1985	1	18	2815600	218600	217000	228800	244600	296700	310400	258300	210600	134200	145400	146600	129800	104100	77700	52500	25000	10700	4600	0
15630	99	1985	2	18	2640600	203500	201100	209300	226400	284300	289500	232400	180500	107000	120500	126400	120100	103700	83800	66200	42200	26400	17300	0
15630	99	1986	1	18	2844900	215900	217400	229200	237200	290000	315400	267000	224200	140600	141300	147600	132300	108100	79700	55600	26800	11700	4900	0
15630	99	1986	2	18	2679700	200600	201600	209000	217500	278500	298000	245000	196500	114100	117500	126900	121600	107600	85900	68800	43600	28400	18600	0
15630	99	1987	1	18	2870900	208300	220700	226200	229700	278300	317800	279700	236100	154100	137500	147200	136200	111500	82400	57600	29700	12300	5600	0
15630	99	1987	2	18	2709600	193400	204600	207400	210100	268300	303500	259400	210100	127400	113000	125800	123200	110300	88700	70300	45700	27900	20500	0
15630	99	1988	1	18	2892000	201300	223700	222400	225900	262900	316000	291200	244700	172700	134100	146300	138900	115300	85600	59200	32700	12800	6300	0
15630	99	1988	2	18	2735600	186200	208000	204200	207200	254700	307600	273700	220200	145000	108600	124000	124600	112400	91500	70800	48100	26900	21900	0
15630	99	1989	1	18	2916100	199400	225400	219500	226600	248300	312100	303100	251000	191900	131900	144300	140100	118200	88000	60500	35400	13500	6900	0
15630	99	1989	2	18	2770100	184600	209400	202200	209200	241100	308900	288200	229700	164500	106200	121500	124800	114100	93900	71900	50200	26700	23000	0
15630	99	1990	1	18	2922100	194900	221300	221100	226200	235000	302200	310200	256000	208500	132600	141500	139700	121200	90000	62200	37600	14600	7300	0
15630	99	1990	2	18	2782400	180800	204900	203300	208000	226900	305100	298000	238700	181900	107100	117900	123500	115200	95500	73300	52000	27200	23100	0
15630	99	1991	1	18	2938200	191700	213000	218400	217600	227600	294100	317600	265900	224100	140700	140200	140400	125100	93600	64500	39700	16500	7500	0
15630	99	1991	2	18	2813800	177500	196900	201200	200000	227400	303600	308800	250200	197000	114300	115000	123300	118000	98900	75500	53700	30300	22200	0
15630	99	1992	1	18	2947000	191500	206200	217900	212700	220500	282000	318900	276800	234100	153600	135400	140100	126600	97100	66700	41200	17400	8300	0
15630	99	1992	2	18	2853500	178600	193400	204100	195800	220500	296100	317500	265500	209800	127000	110900	122600	120100	102500	78300	56000	31000	23800	0
15630	99	1993	1	18	2982300	192700	200600	218400	209700	219900	270600	319900	291700	243500	172700	132200	140600	128000	101200	68800	43200	19200	9400	0
15630	99	1993	2	18	2918700	179600	190100	207200	196300	220700	292200	327200	284400	222200	144600	107300	121500	121200	106100	81600	58400	32800	25300	0
15630	99	1994	1	18	3039500	193800	199400	221100	215400	222800	260700	318100	306700	251100	193800	131000	139700	130500	105600	72100	45500	21900	10300	0
15630	99	1994	2	18	2995900	178400	188300	209000	199300	223300	289900	336600	303000	236000	165700	105400	120200	122200	109500	85400	60700	36100	26900	0
15630	99	1995	1	18	3084300	196500	198100	222500	218500	224500	251300	312200	317400	258300	212500	133300	137700	132200	109200	76200	48200	24300	11400	0
15630	99	1995	2	18	3071800	181100	186900	210000	202700	226100	287500	342400	319400	248200	186400	107500	118500	122600	112500	88900	63100	39100	28900	0
15630	99	1996	1	18	3220000	197200	200400	226000	229300	236700	249400	315100	333600	275600	236000	144600	140300	140600	118600	84400	52400	27100	12700	0
15630	99	1996	2	18	3215500	181300	187200	212000	216400	239000	289300	347800	336500	268800	212400	119700	118500	128100	119600	96200	68200	43400	31100	0
15630	99	1997	1	18	3235400	189300	202700	218400	233300	235600	246000	300000	336300	288100	243900	158700	137000	141100	122200	86800	55100	27000	13900	0
15630	99	1997	2	18	3253900	173900	187900	205800	224300	240200	288900	339400	342000	284000	224700	134600	113500	128100	121200	97700	70800	43800	33100	0
15630	99	1998	1	18	3249900	177200	207000	217000	237300	230800	245200	284800	334800	303900	249900	174700	132600	138800	126900	89900	57000	28300	13800	0
15630	99	1998	2	18	3293800	162500	192100	203600	227900	240500	289800	329000	352700	300500	235800	151600	107800	125300	122000	100700	73200	44400	34400	0
15630	99	1999	1	18	3264700	168200	209000	220900	237000	227400	243500	271100	331000	316400	256000	188200	133200	136500	129600	93100	59700	29300	14600	0
15630	99	1999	2	18	3341800	154100	193200	208900	225800	242200	287000	324000	361400	315300	245600	169800	107900	122900	122800	102000	76800	46200	35900	0
15630	99	2000	1	18	3276500	153400	208800	221900	236400	224700	242600	263200	323100	326900	260700	210400	132400	135800	129000	97800	61100	32000	16300	0
15630	99	2000	2	18	3388500	141300	192700	210000	222600	242100	290600	322100	366500	331900	253900	190800	109400	121600	122600	104600	78200	48900	38700	0
15630	99	2001	1	18	3282000	142000	205200	220900	229300	225100	240500	255900	312700	335400	270500	226700	136000	133900	128200	102300	63600	34200	19600	0
15630	99	2001	2	18	3432300	130800	191200	208400	216700	242800	283600	326400	370500	343300	269200	210300	116600	117100	121900	107900	80500	52100	43000	0
15630	99	2002	1	18	3279600	130300	200800	222600	224800	222700	236200	251600	301100	335200	283600	233900	149300	128900	128600	105100	67200	36500	21200	0
15630	99	2002	2	18	3464500	121400	188800	210100	213300	232300	274400	329100	368300	352400	286700	223400	133300	112500	123000	109600	84300	55100	46500	0
15630	99	2003	1	18	3259100	122800	191600	221100	219700	221800	228000	247000	283300	332900	297400	239100	163000	124500	127200	108700	70200	38700	22100	0
15630	99	2003	2	18	3471700	114500	180800	208800	210500	230100	263300	326300	354300	361900	302300	233000	150100	107300	122200	111200	86900	58400	49800	0
15630	99	2004	1	18	3266800	118300	182800	217000	221400	226000	223300	243900	270500	328900	309400	246000	177700	124000	126500	113200	73200	40900	23800	0
15630	99	2004	2	18	3516700	109400	172800	204900	214400	239700	262200	320200	344400	370300	317000	245000	168200	106800	121700	114700	89900	62100	53000	0
15630	99	2005	1	18	3264000	114400	171300	213100	220200	226400	220500	241800	256600	318400	319500	253900	198000	125200	126300	112700	77400	42600	25700	0
15630	99	2005	2	18	3549200	106700	161500	201900	214000	244500	266200	314600	334300	370800	328700	256000	190100	109900	119900	115600	92400	65100	57000	0
15630	99	2006	1	18	3270100	110400	162300	211300	222300	225600	223800	238800	248000	304400	323700	264000	214700	127600	125200	112400	82300	44800	28500	0
15630	99	2006	2	18	3587000	102600	151800	200800	213900	246800	278500	309600	331400	365300	335700	267600	207800	116300	116600	115900	96300	67900	62200	0
15630	99	2007	1	18	3283900	111300	152600	209900	226100	221300	226700	236700	243400	293100	320100	276400	222200	140800	122500	115400	86900	47800	30700	0
15630	99	2007	2	18	3632400	103200	141700	199800	214800	244000	287000	313100	331700	358600	337700	280800	219400	131700	112300	119700	98600	71700	66600	0
17001	99	1983	1	18	592715	69117	70652	66719	64019	64948	53983	44525	36947	29391	23368	20418	15632	12217	8162	5893	3560	1802	1362	0
17001	99	1983	2	18	666448	66645	69230	67839	80046	82120	65603	50722	43163	31421	26759	23483	17799	14276	10052	7345	4622	2818	2505	0
17001	99	1984	1	18	614680	70815	71970	67572	65812	68265	56914	46832	38826	30514	24379	21399	16503	12812	8626	6206	3846	1939	1450	0
17001	99	1984	2	18	690469	68135	70400	68590	81874	86012	69284	53384	45145	32458	27820	24651	18764	14965	10648	7721	4945	3015	2658	0
17001	99	1985	1	18	644447	73067	73706	68689	68198	72794	60931	49986	41392	32027	25747	22733	17700	13623	9264	6636	4249	2131	1574	0
17001	99	1985	2	18	723005	70106	71938	69572	84293	91307	74338	57025	47836	33845	29251	26244	20087	15905	11470	8235	5395	3289	2869	0
17001	99	1986	1	18	654616	73417	74075	69621	68476	73285	62313	51692	42514	33012	26358	23200	18011	14057	9562	6829	4363	2209	1622	0
17001	99	1986	2	18	734113	70533	72326	70581	84536	91611	75678	58899	49246	34962	29886	26726	20529	16433	11786	8486	5551	3407	2937	0
17001	99	1987	1	18	669426	73917	74600	70962	68871	73986	64323	54207	44153	34459	27249	23878	18462	14695	10002	7112	4531	2326	1693	0
17001	99	1987	2	18	750294	71141	72879	72035	84881	92045	77616	61658	51312	36607	30810	27424	21172	17212	12249	8854	5780	3581	3038	0
17001	99	1988	1	18	684771	74421	75131	72332	69270	74696	66403	56851	45861	35974	28172	24577	18926	15364	10463	7408	4706	2449	1767	0
17001	99	1988	2	18	767066	71757	73438	73523	85228	92481	79608	64554	53472	38334	31764	28143	21836	18029	12732	9240	6020	3765	3142	0
17001	99	1989	1	18	700587	74927	75664	73725	69670	75411	68545	59617	47630	37550	29124	25295	19399	16061	10943	7716	4887	2579	1844	0
17001	99	1989	2	18	784364	72376	74000	75038	85576	92918	81647	67577	55716	40138	32746	28878	22520	18884	13233	9641	6269	3958	3249	0
17001	99	1990	1	18	716936	75436	76201	75145	70073	76133	70755	62517	49467	39196	30108	26034	19885	16790	11446	8036	5075	2715	1924	0
17001	99	1990	2	18	802245	73001	74566	76584	85925	93358	83737	70741	58054	42026	33757	29632	23225	19778	13753	10060	6527	4161	3360	0
17001	99	1991	1	18	733838	75950	76742	76593	70477	76861	73037	65558	51375	40914	31125	26794	20382	17553	11972	8369	5270	2858	2008	0
17001	99	1991	2	18	820742	73631	75137	78161	86276	93799	85881	74054	60490	44003	34800	30406	23952	20715	14293	10497	6797	4375	3475	0
17001	99	1992	1	18	751366	76467	77288	78072	70885	77599	75400	68756	53362	42712	32180	27579	20894	18352	12524	8718	5473	3009	2096	0
17001	99	1992	2	18	839930	74268	75713	79776	86629	94244	88086	77532	63036	46079	35879	31203	24704	21699	14856	10954	7079	4599	3594	0
17001	99	1993	1	18	775326	77154	78012	80060	71426	78579	78621	73198	56091	45196	33621	28646	21586	19458	13288	9198	5753	3221	2218	0
17001	99	1993	2	18	866172	75114	76478	81949	87096	94832	91071	82353	66545	48958	37347	32282	25729	23064	15631	11586	7467	4913	3757	0
17001	99	1994	1	18	788144	77511	78389	81108	71707	79091	80342	75608	57557	46538	34391	29214	21953	20056	13701	9456	5903	3336	2283	0
17001	99	1994	2	18	880213	75555	76876	83096	87338	95137	92655	84964	68437	50517	38130	32854	26275	23803	16047	11926	7676	5083	3844	0
17001	99	1995	1	18	807487	78038	78945	82670	72121	79847	82933	79286	59777	48577	35553	30067	22502	20966	14331	9849	6130	3512	2383	0
17001	99	1995	2	18	901416	76207	77464	84808	87694	95587	95027	88943	71309	52894	39308	33713	27098	24931	16678	12444	7993	5343	3975	0
17001	99	1996	1	18	827561	78570	79507	84267	72539	80614	85615	83154	62089	50712	36758	30948	23067	21921	14991	10258	6366	3698	2487	0
17001	99	1996	2	18	923425	76867	78059	86560	88053	96040	97467	93120	74310	55389	40526	34596	27949	26115	17335	12986	8324	5618	4111	0
17001	99	1997	1	18	848278	79105	80071	85890	72958	81385	88376	87199	64484	52934	38000	31852	23644	22916	15680	10684	6611	3893	2596	0
17001	99	1997	2	18	946149	77530	78656	88343	88413	96494	99963	97481	77428	57995	41778	35500	28824	27352	18016	13551	8668	5906	4251	0
17001	99	1998	1	18	837697	80442	84217	86590	77861	81636	78537	72324	61079	52617	40457	33558	25565	21470	15772	11182	7526	4073	2791	0
17001	99	1998	2	18	937697	78022	82253	87234	90155	96372	90911	82102	72001	59060	46937	39496	31188	26253	19669	14794	10123	6255	4872	0
17001	99	1999	1	18	852073	81162	85605	88051	79308	82304	78519	72139	62200	54353	42088	34711	26505	21926	16359	11658	7970	4283	2932	0
17001	99	1999	2	18	954536	78658	83541	88405	90822	96704	90877	82049	73223	61472	49283	41234	32496	26989	20658	15586	10802	6586	5151	0
17001	99	2000	1	18	866889	81890	87019	89541	80786	82979	78501	71954	63345	56151	43789	35907	27482	22393	16971	12156	8442	4503	3080	0
17001	99	2000	2	18	972029	79300	84853	89596	91496	97038	90843	81995	74468	63991	51754	43053	33863	27748	21699	16423	11529	6935	5445	0
17001	99	2001	1	18	882082	82623	88452	91052	82288	83658	78484	71770	64507	58003	45554	37141	28493	22869	17603	12674	8941	4735	3235	0
17001	99	2001	2	18	990109	79946	86182	90799	92172	97372	90809	81942	75731	66605	54341	44947	35283	28525	22790	17303	12303	7303	5756	0
17001	99	2002	1	18	897698	83362	89909	92589	83817	84343	78466	71586	65691	59917	47390	38417	29541	23354	18259	13214	9468	4978	3397	0
17001	99	2002	2	18	1008852	80597	87531	92019	92854	97708	90775	81888	77016	69326	57058	46925	36762	29325	23936	18229	13129	7689	6085	0
17001	99	2003	1	18	925010	84361	91809	94622	86796	87397	79516	72096	67664	62758	50090	40273	31029	24078	19184	13999	10259	5368	3711	0
17001	99	2003	2	18	1035030	81465	89298	93662	93874	98290	90884	81927	78724	72935	60693	49563	38745	30417	25534	19546	14390	8336	6747	0
17001	99	2004	1	18	942994	85144	93370	96273	88565	88365	79609	71983	68991	64928	52200	41718	32217	24615	19928	14622	10892	5660	3914	0
17001	99	2004	2	18	1056211	82152	90742	94967	94605	98655	90865	81883	80106	76007	63821	51812	40422	31301	26864	20634	15401	8805	7169	0
17001	99	2005	1	18	961463	85933	94953	97949	90365	89341	79703	71871	70340	67166	54394	43212	33447	25163	20698	15270	11563	5967	4128	0
17001	99	2005	2	18	1078163	82844	92206	96286	95340	99021	90846	81840	81508	79200	67102	54157	42167	32209	28261	21779	16481	9300	7616	0
17001	99	2006	1	18	980463	86728	96562	99653	92201	90327	79796	71758	71715	69481	56679	44758	34723	25722	21497	15946	12274	6290	4353	0
17001	99	2006	2	18	1100954	83541	93692	97623	96080	99387	90826	81796	82934	82526	70551	56607	43987	33142	29729	22987	17635	9821	8090	0
17001	99	2007	1	18	1000036	87531	98199	101387	94075	91324	79889	71646	73117	71875	59060	46360	36049	26294	22328	16653	13029	6630	4590	0
17001	99	2007	2	18	1124648	84243	95203	98978	96826	99755	90807	81752	84385	85993	74177	59169	45885	34102	31274	24262	18871	10372	8594	0
18800	99	1980	1	16	1172426	161585	138292	147887	146379	126493	98885	73999	56233	47596	39885	35871	27676	21704	19244	13687	17010	0	0	0
18800	99	1980	2	16	1129638	154956	133247	139587	137232	118224	94481	72026	56102	47494	40326	35590	27662	21573	19161	13856	18121	0	0	0
18800	99	1981	1	16	1207919	168693	140758	145143	148461	132183	104845	78472	59171	49120	40888	37040	28974	22295	19635	14454	17787	0	0	0
18800	99	1981	2	16	1164155	161700	135478	137580	139422	123147	99873	76286	58766	48879	41430	36910	28939	22393	19707	14542	19103	0	0	0
18800	99	1982	1	16	1244020	174796	144464	142684	150142	137342	110934	83303	62584	50318	42325	37673	30584	23218	19932	15015	18706	0	0	0
18800	99	1982	2	16	1199136	167482	138853	135677	141424	127819	105062	80861	61861	50167	42750	37820	30416	23523	19993	15324	20104	0	0	0
18800	99	1983	1	16	1280288	179245	149375	141167	151429	141707	116808	88414	66507	51659	43965	38147	32338	24194	20085	15625	19623	0	0	0
18800	99	1983	2	16	1234244	171648	143395	135086	142384	132297	109942	85588	65335	51675	44256	38546	32104	24578	20207	16010	21193	0	0	0
18800	99	1984	1	16	1317603	183571	155760	140228	151390	145651	122450	93958	70359	53666	45806	38742	33714	25382	20007	16340	20579	0	0	0
18800	99	1984	2	16	1270214	175679	149323	134638	142367	136430	114831	90431	68850	53805	45968	39194	33621	25763	20205	16832	22277	0	0	0
18800	99	1985	1	16	1357173	189556	162951	140173	150334	148718	128014	99668	74372	56378	47460	39406	35061	26494	20092	16920	21576	0	0	0
18800	99	1985	2	16	1308692	181303	155998	134852	141780	139472	119850	95500	72659	56410	47525	40122	35020	26868	20459	17418	23456	0	0	0
18800	99	1986	1	16	1397953	195908	170301	142625	147521	150837	133706	105517	78716	59187	48889	40366	36139	27680	20587	17292	22682	0	0	0
18800	99	1986	2	16	1348199	187291	162864	137017	139712	141749	124776	100841	76859	58990	48879	41216	36231	28008	21158	17973	24635	0	0	0
18800	99	1987	1	16	1437424	200596	176608	146355	144942	152560	138789	111446	83333	62479	49984	41706	36720	29132	21414	17530	23830	0	0	0
18800	99	1987	2	16	1386523	191670	168784	140377	137769	143802	129465	105935	81345	62011	50123	42458	37090	29335	22178	18195	25986	0	0	0
18800	99	1988	1	16	1476427	204732	181348	151321	143360	153873	143040	117116	88209	66250	51210	43251	37132	30817	22216	17617	24935	0	0	0
18800	99	1988	2	16	1424466	195626	173123	144936	137158	144804	133880	110685	85942	65349	51544	43914	37812	30936	23106	18348	27303	0	0	0
18800	99	1989	1	16	1514917	208574	185646	157568	142129	153613	146815	122518	93484	69890	53111	44952	37621	32102	23297	17492	26105	0	0	0
18800	99	1989	2	16	1462103	199305	177117	150742	136493	144605	137875	115420	90589	68760	53574	45551	38439	32366	24179	18328	28760	0	0	0
18800	99	1990	1	16	1551855	209474	191250	164507	141662	152091	149617	127866	98952	73692	55694	46446	38236	33315	24271	17506	27276	0	0	0
18800	99	1990	2	16	1498665	200169	182454	157190	136298	143629	140699	120237	95462	72437	56069	47039	39309	33663	25327	18532	30151	0	0	0
18800	99	1991	1	16	1587716	207920	197177	171572	143696	148812	151424	133334	104694	77833	58384	47813	39097	34332	25461	17909	28258	0	0	0
18800	99	1991	2	16	1533933	198667	188167	163842	138090	141168	142689	124998	100637	76495	58549	48313	40392	34882	26340	19207	31497	0	0	0
18800	99	1992	1	16	1622740	207098	201391	177549	147020	145748	152767	138247	110511	82344	61591	48836	40270	34885	26842	18599	29042	0	0	0
18800	99	1992	2	16	1568529	197864	192239	169492	141088	138813	144402	129499	105638	80871	61476	49466	41582	35759	27648	20108	32584	0	0	0
18800	99	1993	1	16	1665268	207514	206022	182594	152829	144841	154438	142853	116536	87380	65428	50167	41838	35288	28408	19351	29781	0	0	0
18800	99	1993	2	16	1609752	198025	196564	174164	146401	138776	145760	134306	110665	85719	64905	51015	43013	36515	29237	21042	33645	0	0	0
18800	99	1994	1	16	1715260	207550	211535	188171	161227	145827	155590	147629	122740	93305	69348	52349	43687	35856	29632	20417	30397	0	0	0
18800	99	1994	2	16	1657312	197634	201457	179281	154115	139994	146903	139336	116193	90909	68691	53245	44791	37255	30675	22097	34736	0	0	0
18800	99	1995	1	16	1765036	207175	214416	195314	170218	147883	155935	151632	128946	99454	73510	55192	45402	36577	30856	21426	31100	0	0	0
18800	99	1995	2	16	1704833	197081	203731	185893	162443	142024	147617	143329	121891	96349	72754	55997	46411	38270	31953	23215	35875	0	0	0
18800	99	1996	1	16	1813352	207167	214722	202779	178965	152347	154621	154633	135281	105799	78113	58126	46971	37563	31870	22537	31858	0	0	0
18800	99	1996	2	16	1751278	196972	203631	192866	170656	145987	146948	146544	127563	102138	77240	58721	47880	39426	33221	24235	37250	0	0	0
18800	99	1997	1	16	1859971	206600	215623	208596	186251	157886	153603	157195	141026	112253	83046	61585	48260	38834	32497	23796	32920	0	0	0
18800	99	1997	2	16	1796529	196427	204079	198217	177615	151041	146429	149478	133002	107775	81989	61976	49224	40662	34216	25510	38889	0	0	0
18800	99	1998	1	16	1905873	205229	216721	213955	191801	164534	153642	159448	146002	118524	88253	65454	49702	40451	32979	25157	34021	0	0	0
18800	99	1998	2	16	1841114	195207	204791	203107	182790	157255	147311	151421	138261	113066	87045	65517	50848	42117	34959	27022	40397	0	0	0
18800	99	1999	1	16	1951830	204162	216517	219214	197131	172536	154352	160405	150607	124566	94073	69211	51792	42291	33428	26175	35370	0	0	0
18800	99	1999	2	16	1885828	194293	204285	207893	187760	164748	148383	152474	143184	118531	92132	69223	53073	43872	35605	28367	42005	0	0	0
18800	99	2000	1	16	1996371	203179	215704	221706	203757	180886	155942	160478	154412	130560	100018	73259	54482	43935	34124	27329	36600	0	0	0
18800	99	2000	2	16	1928956	193363	203443	209836	193900	172554	150013	152930	147001	124078	97476	73202	55795	45379	36658	29582	43746	0	0	0
18800	99	2001	1	16	2038548	201885	215160	221601	210624	188872	159859	158877	157204	136640	106163	77699	57274	45442	35013	28207	38028	0	0	0
18800	99	2001	2	16	1969719	192125	202884	209343	200265	180098	153461	151889	149952	129548	103128	77552	58439	46829	37791	30648	45767	0	0	0
18800	99	2002	1	16	2079962	200933	214107	222141	215936	195520	164954	157571	159625	142207	112417	82518	60579	46735	36197	28756	39766	0	0	0
18800	99	2002	2	16	2009588	191204	201915	209456	205072	186430	158024	151098	152624	134818	108566	82191	61537	48096	39043	31531	47983	0	0	0
18800	99	2003	1	16	2100839	194843	209885	220601	218602	198187	171776	156472	159649	144986	117236	87704	64115	48002	37723	29287	41771	0	0	0
18800	99	2003	2	16	2035411	185686	198895	208962	207875	187873	162703	149856	153729	140722	114218	87082	64869	49718	40344	32254	50625	0	0	0
18800	99	2004	1	16	2133102	191631	207743	219132	222712	201520	178008	157104	159921	149248	122889	92725	67903	49884	39367	29672	43643	0	0	0
18800	99	2004	2	16	2067176	182658	196967	207285	211878	191220	168396	150324	154008	144831	119479	91913	68625	51808	41804	32906	53074	0	0	0
18800	99	2005	1	16	2164807	187932	205805	217359	224208	206572	184604	158980	159265	152625	128414	98054	72078	52331	40782	30341	45457	0	0	0
18800	99	2005	2	16	2098672	179094	195281	205581	213064	196339	174606	151981	153374	148026	124884	96919	72681	54323	43177	33887	55455	0	0	0
18800	99	2006	1	16	2196093	184713	203638	216040	223218	212302	191019	162216	157960	155438	133806	103912	76114	55000	42136	31229	47352	0	0	0
18800	99	2006	2	16	2129978	176009	193320	204337	211925	201982	180887	154769	152050	150667	130213	102609	76520	56963	44557	35044	58126	0	0	0
18800	99	2007	1	16	2227538	183875	200458	214279	222908	216723	196075	166739	156706	157580	138929	109615	80654	58066	43514	32229	49188	0	0	0
18800	99	2007	2	16	2161601	175197	190407	202661	211419	206292	186145	158713	150789	152660	135369	107997	80937	60007	45848	36243	60917	0	0	0
19100	99	1988	1	18	2285276	143588	161383	169518	166909	162613	172740	185298	192203	176628	129464	150063	149183	126447	83278	43574	38517	24218	9652	0
19100	99	1988	2	18	2426982	136468	153314	161908	159381	157609	169648	180658	182888	168838	130385	154364	162219	152501	136188	76102	71125	49011	24375	0
19100	99	1989	1	18	2267919	152129	168523	166256	162170	166378	173775	189070	189246	150320	140855	152956	149804	113237	79616	37227	44637	22953	8767	0
19100	99	1989	2	18	2417053	144084	159187	158891	154763	160730	170221	182939	177944	145635	143015	159613	165514	149177	132513	63271	81118	46833	21605	0
19100	99	1990	1	18	2265774	156146	169479	165424	161350	168093	177001	192411	186194	140509	146822	155754	149026	107265	74337	40488	44950	22036	8489	0
19100	99	1990	2	18	2415107	147803	160406	158223	153958	162603	173425	184374	175128	137915	148664	162476	164723	148652	122360	68138	80351	45093	20815	0
19100	99	1991	1	18	2285276	143588	161383	169518	166909	162613	172740	185298	192203	176628	129464	150063	149183	126447	83278	43574	38517	24218	9652	0
19100	99	1991	2	18	2426982	136468	153314	161908	159381	157609	169648	180658	182888	168838	130385	154364	162219	152501	136188	76102	71125	49011	24375	0
19100	99	1992	1	18	2265099	141235	157596	165967	165428	161912	170167	181170	188534	175588	132905	149878	144531	125857	85664	46411	39046	23381	9829	0
19100	99	1992	2	18	2409585	134246	149759	158564	157982	156820	167101	177033	180320	168644	133515	154080	157546	151347	136805	79780	73062	48015	24966	0
19100	99	1993	1	18	2245876	138920	153898	162490	163960	161214	167632	177134	184934	174554	136437	149693	140023	125269	88118	49434	39583	22574	10009	0
19100	99	1993	2	18	2393020	132059	146287	155289	156595	156034	164592	173480	177787	168449	136719	153797	153007	150202	137425	83635	75052	47039	25572	0
19100	99	1994	1	18	2227616	136644	150287	159087	162505	160520	165135	173188	181404	173526	140062	149509	135656	124685	90642	52652	40127	21794	10193	0
19100	99	1994	2	18	2377299	129909	142895	152081	155220	155253	162121	169999	175290	168255	140001	153514	148599	149066	138048	87677	77096	46083	26192	0
19100	99	1995	1	18	2210316	134404	146761	155754	161063	159828	162675	169330	177940	172504	143785	149325	131426	124102	93239	56081	40678	21041	10380	0
19100	99	1995	2	18	2362421	127793	139581	148940	153858	154476	159687	166588	172828	168062	143361	153232	144318	147938	138674	91914	79196	45147	26828	0
19100	99	1996	1	18	2193985	132202	143317	152491	159634	159139	160252	165557	174543	171489	147606	149141	127327	123523	95910	59733	41237	20314	10570	0
19100	99	1996	2	18	2348383	125712	136345	145864	152507	153702	157289	163245	170401	167868	146802	152950	140161	146819	139302	96356	81353	44229	27478	0
19100	99	1997	1	18	2178630	130035	139955	149297	158217	158453	157864	161869	171211	170479	151529	148957	123356	122947	98658	63622	41804	19613	10764	0
19100	99	1997	2	18	2335198	123665	133183	142851	151169	152932	154928	159970	168008	167675	150326	152669	136123	145708	139934	101013	83569	43330	28145	0
19100	99	1998	1	18	2164258	127904	136671	146170	156814	157770	155513	158263	167942	169475	155556	148773	119509	122373	101485	67765	42378	18935	10962	0
19100	99	1998	2	18	2322863	121651	130095	139900	149842	152167	152602	156760	165649	167482	153934	152388	132202	144606	140568	105894	85845	42450	28828	0
19100	99	1999	1	18	2150876	125808	133464	143108	155422	157090	153196	154738	164736	168477	159690	148590	115782	121801	104392	72178	42960	18281	11163	0
19100	99	1999	2	18	2311381	119670	127079	137010	148526	151405	150311	153614	163322	167289	157628	152108	128393	143512	141205	111012	88183	41587	29527	0
19100	99	2000	1	18	2105591	134747	152046	157472	152819	150120	160183	172683	176671	151985	111107	132472	136269	119901	80435	42700	37990	24194	11797	0
19100	99	2000	2	18	2275761	128335	144602	150583	145839	146135	159286	169791	166116	150814	119266	143736	153502	146735	132079	74379	69755	48364	26444	0
19100	99	2001	1	18	2127135	121718	127274	137175	152676	155739	148666	147920	158506	166499	168290	148224	108673	120667	110459	81884	44149	17040	11576	0
19100	99	2001	2	18	2291020	115804	121254	131409	145930	149892	145831	147511	158767	166904	165286	151549	121102	141349	142488	122001	93052	39914	30977	0
19100	99	2002	1	18	2138500	115700	128800	135900	150300	158000	150600	146900	158500	165100	171300	152600	111900	118000	111200	85900	47000	20500	10300	0
19100	99	2002	2	18	2304700	110200	122800	129700	144100	151700	147800	146000	158800	166200	170100	154600	123800	138300	142400	125600	94700	50000	27900	0
19100	99	2003	1	18	2137700	110800	129200	133300	147500	158500	152300	146700	156800	163800	170200	157100	115300	115600	110600	88000	49700	23100	9200	0
19100	99	2003	2	18	2304100	105400	123400	127200	141600	152000	148800	145300	157400	165100	170000	158700	126100	135500	140800	128500	95500	57100	25700	0
19100	99	2004	1	18	2136898	107656	127362	131919	144372	157718	154605	147747	154504	161585	168286	159915	124637	110770	108590	88657	53338	24588	10649	0
19100	99	2004	2	18	2302477	102119	121651	125884	138785	151494	150472	146050	154951	162916	169398	161170	134588	130230	138388	128738	96486	60091	29066	0
19100	99	2005	1	18	2138700	106000	126700	130000	140300	157700	157100	149000	152800	159800	167300	163500	132800	106300	108000	89900	56100	25400	10000	0
19100	99	2005	2	18	2303300	100200	120800	124000	135200	151300	152700	146700	153000	161100	169100	164200	141800	124700	137200	130800	98500	63500	28500	0
19100	99	2006	1	18	2138900	105400	122900	129300	138900	155100	158700	151500	149200	159600	165300	165600	143100	100900	106500	90000	59500	26800	10600	0
19100	99	2006	2	18	2301100	99700	117100	123300	133300	149000	153900	148800	148700	160400	167700	167300	151400	118000	135000	129600	101300	65500	31100	0
19100	99	2007	1	18	2137984	105490	117287	130493	136855	152470	159956	152152	148042	158407	163761	167468	145087	103765	104800	90287	61627	28315	11722	0
19100	99	2007	2	18	2297998	99637	111720	124761	130871	146262	154755	149199	147059	159125	166421	170039	152114	120153	132126	129161	103800	66310	34485	0
20300	99	1983	1	18	5006491	388895	468766	383889	358123	331708	395498	427341	408781	309497	259412	286926	278209	231895	145340	171309	101188	44474	15240	0
20300	99	1983	2	18	5316332	370059	448029	366326	341675	317088	382402	416504	401780	309667	267089	306384	322521	287271	194228	253089	181054	103092	48074	0
20300	99	1984	1	18	5011826	370009	462648	408321	352905	339963	379985	423460	418693	329243	258014	280416	273923	251183	128400	169424	103742	45838	15659	0
20300	99	1984	2	18	5318655	351839	442763	389201	336776	324584	366796	413049	410669	328445	265660	298305	315246	312707	172645	251368	184165	104924	49513	0
20300	99	1985	1	18	5018861	351992	439522	442910	351228	354306	355240	416957	435090	347455	267477	266288	271728	256876	135369	154977	107722	46635	17089	0
20300	99	1985	2	18	5321474	335774	418893	422694	335875	338706	340963	406125	425609	346648	273917	282419	308892	321344	182311	232615	190034	105940	52715	0
20300	99	1986	1	18	5022500	346900	418400	459800	358300	359000	341400	410000	432000	371500	278200	257000	269700	252900	157000	136400	108300	48200	17500	0
20300	99	1986	2	18	5321500	330600	398600	438800	343000	343200	326400	398300	422900	370100	284100	272200	304600	316400	212400	206700	190600	108300	54300	0
20300	99	1987	1	18	5026000	344300	408600	464700	365200	360600	336600	405500	429100	383600	284900	253100	269000	250300	168500	126800	108600	48800	17800	0
20300	99	1987	2	18	5323100	327800	389300	443600	349500	344500	321800	393400	420100	381800	290500	267800	302600	312800	229100	192700	191200	109200	55400	0
20300	99	1988	1	18	5031000	340600	388600	468400	383400	359100	333700	393900	423300	402100	301100	247500	265900	245400	191400	107900	109300	50600	18800	0
20300	99	1988	2	18	5325300	324200	369900	447900	366300	342900	318500	381900	414900	398900	306100	262000	296700	305700	262400	165100	192400	111500	58000	0
20300	99	1989	1	18	5035100	337200	369700	462200	407800	353700	342000	378500	419500	411800	320300	246300	259900	242000	206900	95900	109100	52700	19600	0
20300	99	1989	2	18	5327000	321400	351700	442600	389100	337700	325900	366200	411400	407700	324600	260700	289000	299000	285800	147300	192200	114500	60200	0
20300	99	1990	1	18	5036500	333700	356200	447900	431400	351600	352000	361900	415600	421500	333700	251000	251600	240400	211200	97600	104500	54400	20300	0
20300	99	1990	2	18	5326200	318100	339500	428000	412100	335800	335600	348600	407200	416700	338000	264700	279300	294500	293400	150000	184900	117900	61900	0
20300	99	1991	1	18	5003500	328300	345900	425500	448700	353300	352700	340400	403300	421500	347300	260300	242400	240600	210900	111200	94300	55700	21200	0
20300	99	1991	2	18	5305000	312700	330000	405500	428800	337600	338700	330200	397500	418900	353500	273800	269400	292000	292700	170800	168500	120800	63600	0
20300	99	1992	1	18	5009400	325900	340700	405100	460800	364600	356600	328900	395200	416900	370400	271800	234700	239800	207800	128800	82100	56900	22400	0
20300	99	1992	2	18	5308500	310100	324400	385900	440800	348200	341800	318400	388800	414700	376600	285200	260300	288600	287800	199100	148300	122900	66600	0
20300	99	1993	1	18	5016950	321644	336846	385215	464483	383117	355562	326528	384100	411898	388254	287730	230196	237507	205088	146549	70310	58255	23668	0
20300	99	1993	2	18	5313657	305624	320766	366791	444960	365485	340511	315372	377622	409948	393886	300932	255147	283559	282181	228545	127487	125190	69651	0
20300	99	1994	1	18	5021408	314256	333344	366536	458571	407149	350709	335273	369257	408768	398013	306376	229692	232719	203940	158759	63820	58945	25281	0
20300	99	1994	2	18	5314754	298124	317880	348862	439712	388419	335923	322958	362492	406847	403006	319460	254288	276623	276810	249295	115111	126213	72731	0
20300	99	1995	1	18	5020163	301085	329910	353202	444571	430287	349513	346232	353402	405266	408091	319538	234955	226102	204306	162939	66774	57071	26919	0
20300	99	1995	2	18	5310596	285276	314766	336846	425388	411647	334915	333236	345680	403207	412128	333238	258578	268002	273436	256896	119357	122034	75966	0
20300	99	1996	1	18	5014667	283025	327949	345816	425193	448443	354893	353307	339389	399489	413315	334816	244627	218723	204955	163480	76844	51975	28428	0
20300	99	1996	2	18	5300686	268158	312502	330088	405787	429915	339739	339689	330546	396725	416481	349286	267639	258235	271347	257062	136912	111375	79200	0
20300	99	1997	1	18	5010531	265261	325813	340778	405003	460636	366454	357733	328753	391948	409227	357521	255979	212359	205092	162596	89545	45716	30117	0
20300	99	1997	2	18	5293111	251583	310128	324701	386340	442119	350639	343292	319062	388165	412564	372288	279033	249947	268756	253653	160300	97998	82543	0
20300	99	1998	1	18	5007480	249879	321857	337101	385297	464281	385075	357163	327010	381193	404407	374907	271247	208923	203827	161794	102110	39575	31834	0
20300	99	1998	2	18	5287463	236931	305981	321170	367326	446423	368162	342357	316356	377218	407752	389324	294421	245261	264474	249509	184298	84801	85699	0
20300	99	1999	1	18	5002823	238009	314571	333643	366607	458220	408966	352568	335949	366638	401418	384499	289007	209077	200473	162099	111010	36796	33273	0
20300	99	1999	2	18	5279961	225560	298555	318340	349402	441076	391119	337875	323924	362061	404432	398202	312393	244661	258555	245611	201660	78088	88447	0
20300	99	2000	1	18	4999326	232599	301509	330285	353378	444156	431870	351566	347036	351195	398083	394479	301672	214423	195570	163633	114858	39532	33482	0
20300	99	2000	2	18	5273177	220162	285714	315129	337312	426536	414223	336894	334178	345326	400726	407115	325864	249220	251056	243608	208733	83063	88318	0
20300	99	2001	1	18	4978951	229329	282884	330733	347898	424326	445609	353233	352298	337277	391757	399313	315978	223505	189887	164397	115526	45577	29424	0
20300	99	2001	2	18	5245241	216645	268097	315185	332396	406746	427414	338865	339588	330048	393226	410450	340664	257514	241430	241522	208710	96041	80700	0
20300	99	2002	1	18	4964598	230471	264863	327871	342617	403796	456859	362077	354864	325295	383476	394651	337311	233765	184842	165221	115968	53563	27088	0
20300	99	2002	2	18	5236176	217840	251533	312399	326915	387573	439809	348357	342388	318312	384670	405949	363095	268386	234098	239787	206955	113021	75089	0
20300	99	2003	1	18	4968189	232955	249466	323873	340074	386530	461743	380536	354259	323697	373551	389786	354173	247838	182293	165098	116374	61182	24761	0
20300	99	2003	2	18	5233462	220146	236731	308078	324140	369962	445088	365119	340995	315592	374019	400852	379644	283037	230007	236626	204453	129585	69388	0
20300	99	2004	1	18	4971730	236680	236999	316267	337439	370148	457642	405007	350179	333098	359985	386639	363337	264146	182670	163039	117478	66784	24193	0
20300	99	2004	2	18	5235193	223596	225138	300637	322481	353603	441444	388384	336758	323441	359573	397711	388373	300332	229936	231959	202209	141942	67676	0
20300	99	2005	1	18	4991439	242907	231558	303254	335080	360111	447505	430392	350741	345580	346363	384578	373284	276392	188193	160135	119679	69650	26037	0
20300	99	2005	2	18	5242653	229452	219451	287391	320052	343406	429736	412198	336277	334148	343623	394507	397388	313499	234720	225904	201645	147690	71566	0
20300	99	2006	1	18	5013040	249947	230754	284819	333611	357071	432715	452030	357567	354203	334628	380532	378683	290430	197289	156485	121943	71290	29043	0
20300	99	2006	2	18	5253606	236380	218308	269990	318580	339542	413452	432132	341772	341283	329650	388941	401839	328930	243585	218964	202113	149784	78361	0
20300	99	2007	1	18	5048101	259044	232238	266888	331711	358454	419503	469480	371576	360716	326772	375192	375799	311087	207394	153232	123917	72703	32395	0
20300	99	2007	2	18	5274588	245350	219527	253459	316379	338171	398393	447699	353489	345782	319798	381637	398033	350842	254197	213106	201999	150152	86575	0
20800	99	1953	1	18	2167461	195437	222586	174331	152755	144304	149166	157322	150631	156621	142007	126189	110312	90455	75591	56356	37365	18022	8011	0
20800	99	1953	2	18	2201824	186173	211989	167914	148780	143652	152383	160366	153453	158657	146832	134156	119431	99083	83974	62520	41064	21090	10307	0
20800	99	1954	1	18	2186725	193394	220813	184063	155421	144224	147170	157675	149710	156165	145264	128431	112571	92281	76588	57542	38501	18692	8220	0
20800	99	1954	2	18	2219858	183907	210308	177143	151142	142992	149635	161353	151994	158321	149632	135774	122275	101217	85292	64379	42320	21561	10613	0
20800	99	1955	1	18	2202564	192435	214463	196114	158013	144039	144644	155702	150864	154399	148345	130884	114415	94611	77074	59063	39379	19611	8509	0
20800	99	1955	2	18	2236450	182388	204875	188220	153242	142615	146925	159970	153149	156929	152108	137812	124482	103925	86198	66544	43650	22303	11115	0
20800	99	1956	1	18	2215373	191862	206154	208696	160738	143729	142007	151346	153698	152366	150444	133152	116065	97195	77952	60446	39967	20629	8927	0
20800	99	1956	2	18	2251154	181476	197304	199605	155336	142512	144349	156032	156673	155209	153764	139561	126056	107275	87605	68427	44843	23490	11637	0
20800	99	1957	1	18	2226165	191163	198162	217706	165488	144301	139711	148015	154692	149923	152272	135274	117962	99731	78981	61446	40512	21455	9371	0
20800	99	1957	2	18	2263711	180883	189503	207828	159177	143108	142332	152888	158151	153175	155238	141291	127928	110360	89156	70031	46046	24621	11995	0
20800	99	1958	1	18	2239224	189872	193100	221189	173056	146641	138199	145791	154657	148126	153393	137552	120039	102198	80074	62346	41116	22131	9744	0
20800	99	1958	2	18	2277070	179728	184328	210798	165994	144770	140842	150234	158543	151544	156120	143437	129706	113243	90796	71799	47348	25489	12351	0
20800	99	1959	1	18	2255918	188852	191009	219333	182745	150302	138099	143744	154982	147123	152943	140720	122167	104170	81777	63013	42039	22853	10047	0
20800	99	1959	2	18	2292746	178935	181964	209003	175169	147195	140033	147375	159396	150107	155766	146239	131341	116052	92858	73252	48997	26320	12744	0
20800	99	1960	1	18	2271168	188094	190045	213074	194691	153373	138707	141803	153525	148555	151258	143718	124580	105655	83868	63312	43110	23384	10416	0
20800	99	1960	2	18	2308442	178950	180627	203568	186255	149676	139785	144833	157980	151272	154369	148615	133388	117997	95690	74095	50839	27256	13247	0
20800	99	1961	1	18	2286862	187753	190022	205012	207299	156535	139910	140447	150127	151947	149440	145898	126845	107167	85914	63994	44045	23666	10841	0
20800	99	1961	2	18	2324832	179433	180426	196161	197542	152504	140192	142798	154293	154965	152713	150282	135117	119540	98956	75473	52358	28201	13878	0
20800	99	1962	1	18	2304820	188649	190231	197682	216566	162278	142401	139585	147885	153555	147421	147958	128884	109010	88028	64798	44639	23947	11303	0
20800	99	1962	2	18	2342919	180537	180746	189020	205881	157141	142001	141581	151755	156771	151003	151928	136730	121655	101799	77053	53718	29022	14578	0
20800	99	1963	1	18	2322786	191241	189529	193259	220267	170322	145517	138637	146257	153942	145989	149137	131115	110838	90103	65579	45161	24185	11708	0
20800	99	1963	2	18	2361707	183292	180168	184602	208987	164301	144573	140472	149599	157396	149583	152888	138900	123559	104435	78672	55147	29957	15176	0
20800	99	1964	1	18	2341133	195631	188771	191230	218572	180286	148738	138325	144003	154372	145211	148670	134121	112682	91442	66799	45630	24629	12021	0
20800	99	1964	2	18	2380948	187312	179538	182516	207345	173512	146999	139729	146869	158401	148242	152579	141781	125270	106885	80724	56366	31091	15789	0
20800	99	1965	1	18	2358840	200596	188463	190306	212676	192110	152023	138984	141759	152795	146297	147150	136724	114799	92566	68300	45693	25230	12369	0
20800	99	1965	2	18	2400220	191853	179579	181186	202554	184273	149232	139738	144436	157101	149299	151386	144097	127406	108750	83197	57244	32425	16464	0
20800	99	1966	1	18	2377425	206198	188464	190186	205000	204530	155654	140293	140218	149264	149169	145460	138615	116698	93907	69620	45952	25586	12611	0
20800	99	1966	2	18	2420004	197089	180015	180846	195767	195302	151925	140278	142488	153442	152811	149856	145741	129162	110378	85889	58438	33560	17017	0
20800	99	1967	1	18	2396251	210449	189071	190203	197821	214293	161271	142543	139140	146949	150748	143315	140619	118303	95340	71050	46393	25875	12868	0
20800	99	1967	2	18	2439112	200771	180877	181034	188880	203837	156223	141847	141063	150869	154570	148144	147337	130622	112449	88388	59910	34542	17749	0
20800	99	1968	1	18	2410520	209676	191306	189451	193356	218064	168886	145409	138069	145207	151184	141766	141780	120280	96722	72758	46988	26332	13286	0
20800	99	1968	2	18	2454370	199516	183391	180395	184488	207080	162734	144102	139803	148647	155138	146696	148278	132618	114389	90933	61646	35767	18749	0
20800	99	1969	1	18	2424292	205199	195324	188694	191454	216997	178813	148720	138007	143004	151812	140977	141461	123129	98315	73778	48044	26793	13771	0
20800	99	1969	2	18	2467578	194708	187340	179692	182353	205596	171555	146312	139142	145854	156179	145210	148049	135398	116145	93288	63805	36986	19966	0
20800	99	1970	1	18	2446704	198753	200549	188398	191177	214114	192710	153396	139990	141652	150496	142820	140696	126198	100460	74555	49084	27217	14439	0
20800	99	1970	2	18	2481448	188446	191508	179199	181050	201924	182419	148897	139515	143255	154482	146592	146957	137979	118234	95260	66213	38183	21335	0
20800	99	1971	1	18	2465010	192485	206489	188806	191766	207757	206786	157750	141560	140571	147800	145571	138784	128059	102147	75659	50238	27859	14923	0
20800	99	1971	2	18	2498128	182376	196843	180067	181102	195756	193890	151878	140120	141597	151591	149715	145327	139493	119936	97189	68820	39804	22624	0
20800	99	1972	1	18	2477505	188311	210798	189362	191857	200071	216360	163128	143521	139285	145438	147035	136966	129756	103576	76941	51382	28251	15467	0
20800	99	1972	2	18	2514098	178351	200802	181011	181066	189228	202871	156281	141724	140248	149094	151391	143783	140812	121525	99276	71339	41325	23971	0
20800	99	1973	1	18	2491492	186252	210313	191870	191496	196406	221179	171011	146496	138322	143767	147364	135599	130816	105234	78170	52515	28638	16044	0
20800	99	1973	2	18	2530377	176783	200082	183730	180674	185861	207087	163121	144154	139127	146937	152038	142370	141593	123566	101253	73737	42928	25336	0
20800	99	1974	1	18	2501196	185151	205828	196251	190750	194479	220076	180633	149613	138036	141425	147847	134546	130549	107684	79484	53123	29290	16431	0
20800	99	1974	2	18	2544110	176400	195567	187861	180222	184423	206259	172172	146490	138518	144093	153168	140759	141441	126246	103187	75872	44775	26657	0
20800	99	1975	1	18	2505535	184978	199224	200980	189875	192246	213842	191920	152539	138339	139102	146360	135499	129261	110102	80977	53491	30042	16758	0
20800	99	1975	2	18	2554335	176827	189327	192097	179850	182724	201860	182618	148690	138580	141605	151909	141685	140373	128545	105168	77755	46638	28084	0
20800	99	1976	1	18	2509839	182842	192500	206509	189399	191422	205658	204073	155923	139224	137484	142867	138221	127725	111899	82286	54095	30644	17068	0
20800	99	1976	2	18	2562765	175053	182860	197087	180048	181878	195338	193443	151465	139120	139605	148321	145091	138872	130078	106815	79524	48673	29494	0
20800	99	1977	1	18	2516340	177426	188203	210908	190011	191707	198326	213833	161342	141320	136269	140542	139474	125985	113624	83485	55124	31367	17394	0
20800	99	1977	2	18	2572087	169828	178777	201062	181345	182045	188909	202220	155808	140729	138249	145847	146705	137314	131363	108417	81572	50838	31059	0
20800	99	1978	1	18	2522720	172088	186304	210465	192571	191250	194038	218265	169028	144246	135245	138922	139704	124701	114613	84971	56226	32166	17917	0
20800	99	1978	2	18	2581536	164645	177347	200309	184381	181554	185057	206270	162491	143136	137182	143775	147261	135977	132158	110502	83636	52912	32943	0
20800	99	1979	1	18	2527323	167090	185705	206115	197138	190592	192305	217182	178794	147469	135018	136720	140088	123687	114370	86985	57175	32426	18464	0
20800	99	1979	2	18	2589483	159753	177322	195933	188755	181282	183449	205526	171552	145479	136650	141063	148320	134375	132085	112938	85513	54693	34795	0
20800	99	1980	1	18	2528642	160641	185962	199958	202291	190163	191442	211792	190543	150771	135635	134603	138653	124456	113244	88931	58112	32529	18916	0
20800	99	1980	2	18	2594394	153322	178130	190140	193248	181496	182351	201530	182178	147817	136800	138666	147146	135207	131096	115015	87408	56253	36591	0
20800	99	1981	1	18	2526030	153567	183701	193418	207973	189752	191069	204205	202692	154321	136630	133198	135396	126857	111848	90353	58885	32816	19349	0
20800	99	1981	2	18	2595550	146753	176329	183825	198160	181757	181971	195232	193058	150670	137355	136763	143707	138468	129661	116513	89024	57745	38559	0
20800	99	1982	1	18	2522528	147792	177897	188845	212156	190146	190810	196727	211958	159490	138572	132027	133266	127923	110328	91750	59712	33311	19818	0
20800	99	1982	2	18	2595293	141583	170745	179449	201855	182517	182011	188510	201641	154858	138927	135382	141277	139959	128165	117831	90466	59473	40644	0
20800	99	1983	1	18	2519587	142486	172264	186602	211513	192719	189991	192197	216020	166823	141332	130961	131805	128040	109082	92786	60857	33835	20274	0
20800	99	1983	2	18	2594723	136676	165098	177715	200982	185134	181314	184383	205447	161383	141265	134263	139194	140445	126787	118685	92272	61098	42582	0
20800	99	1984	1	18	2517512	137692	167013	185755	207071	197579	189347	190306	214811	176313	144435	130693	129740	128382	108096	92858	62427	34415	20579	0
20800	99	1984	2	18	2594116	132195	159887	177503	196512	189269	180684	182564	204543	170285	143571	133683	136546	141433	125175	118673	94531	62669	44393	0
20800	99	1985	1	18	2518821	135101	160542	185930	201005	203726	190245	189759	209660	188020	147746	131281	127737	127189	108762	92185	63965	35128	20840	0
20800	99	1985	2	18	2594879	129663	153491	178197	190800	193907	180996	181560	200552	180824	145931	133852	134190	140299	126013	117697	96513	64358	46036	0
20800	99	1986	1	18	2523296	135308	153893	183929	195046	210950	191945	190374	202521	200421	151406	132332	126400	124432	110885	91200	65237	35774	21243	0
20800	99	1986	2	18	2597248	129613	147281	176520	184886	199458	181908	181600	194547	191753	148860	134514	132299	136966	129134	116343	97825	65844	47897	0
20800	99	1987	1	18	2527014	137332	148742	178635	190941	215884	193614	191062	195477	209846	156675	134326	125246	122536	111893	89985	66594	36434	21792	0
20800	99	1987	2	18	2600020	131060	142581	171271	180964	203646	183274	182053	188217	200499	153126	136090	130948	134574	130414	115076	98967	67187	50073	0
20800	99	1988	1	18	2528085	140510	143849	173379	188628	214854	196510	190698	191117	213788	163963	137084	124238	121148	112062	89072	67706	37146	22333	0
20800	99	1988	2	18	2601439	133610	138000	165947	179214	202702	186030	181573	184325	204406	159609	138426	129846	132598	130688	113849	99806	68737	52073	0
20800	99	1989	1	18	2528555	144800	138786	168403	187425	209637	200884	189906	189047	212790	173346	139957	123898	119627	113052	87813	68328	38076	22780	0
20800	99	1989	2	18	2603033	137293	133382	161275	178876	198110	189899	180742	182368	203973	168410	140783	129136	130261	132335	111709	99865	70791	53825	0
20800	99	1990	1	18	2532690	149592	136394	161972	188233	203200	205930	190356	188044	207582	184597	143392	124894	117617	111051	89580	67758	39402	23096	0
20800	99	1990	2	18	2607253	141783	130920	154865	180191	192520	194584	181010	181240	200025	178928	143041	129674	127734	129897	113798	99108	72407	55528	0
20800	99	1991	1	18	2539981	154875	136914	154930	186459	197097	212042	191295	188536	199411	197892	146541	125940	116728	109343	90798	67417	40212	23551	0
20800	99	1991	2	18	2614065	146578	131393	147982	179217	186663	200326	182071	181222	193502	190636	145793	130163	126169	127629	115674	98286	73451	57310	0
20800	99	1992	1	18	2549144	159760	139117	150335	180233	192639	217236	193190	189756	192287	207231	151844	127813	116025	108157	92024	66339	41305	23853	0
20800	99	1992	2	18	2621126	151507	132525	144298	173040	183173	204478	184042	182364	186386	200049	150013	131795	124781	125445	117255	96902	73992	59081	0
20800	99	1993	1	18	2559333	165333	142402	145373	175536	190768	217141	196073	189682	189174	211013	159073	131419	115096	106932	92437	65555	41966	24360	0
20800	99	1993	2	18	2630045	157052	135451	139290	168297	182012	205006	186739	182049	183784	203411	156537	134638	123712	123818	117121	95703	74923	60502	0
20800	99	1994	1	18	2567708	169231	147126	141022	170785	190087	212475	201601	189526	187603	209470	168951	134021	114959	106165	93017	64387	42553	24729	0
20800	99	1994	2	18	2637286	161060	139544	135360	163680	182398	200915	191651	181937	182099	202421	165675	136902	123304	121383	118393	93763	74730	62071	0
20800	99	1995	1	18	2579829	173693	152298	138735	164613	191090	206672	207182	190491	186885	204854	180135	137684	115924	104635	91433	66036	42170	25299	0
20800	99	1995	2	18	2648033	165166	144490	133019	157512	184320	196401	196756	182732	181383	198626	176252	139251	123812	118889	116256	95367	74091	63710	0
20800	99	1996	1	18	2597989	176794	158454	140119	158261	190103	201546	214525	192565	188130	197452	193586	141038	117355	103851	90092	66771	41874	25473	0
20800	99	1996	2	18	2663514	167605	150159	134276	151302	184415	191838	203584	184624	182249	192718	188097	142356	124683	117365	114004	96724	73187	64328	0
20800	99	1997	1	18	2610070	178033	163794	142388	153696	183871	197426	219831	194558	189405	190377	202776	146378	119497	103349	89229	67827	41323	26312	0
20800	99	1997	2	18	2674150	168942	155287	135669	147570	178678	188902	208241	186792	183496	185759	197366	146629	126319	116074	112005	98147	72386	65888	0
20800	99	1998	1	18	2618854	176913	169120	145821	148662	179147	194815	219449	197422	189330	187242	206418	153484	123078	102713	88641	68493	40960	27146	0
20800	99	1998	2	18	2682450	167787	160687	138669	142643	174034	187773	208556	189603	183230	183285	200763	153017	129364	115072	110324	98092	71809	67742	0
20800	99	1999	1	18	2628431	175992	173002	150636	144401	174700	193946	214881	203110	189467	185751	204876	163007	125950	102853	88506	69189	40325	27839	0
20800	99	1999	2	18	2690680	166918	164496	142907	138933	169867	188461	204490	194543	183262	181686	199967	161946	131739	114790	108274	99139	70461	68801	0
20800	99	2000	1	18	2637878	173883	176896	155866	142053	168417	194429	208676	208215	190288	184978	200402	173737	129637	104127	87820	68512	41913	28029	0
20800	99	2000	2	18	2699466	164851	168236	147702	136599	164091	189868	199682	199634	184028	180885	196312	172283	134165	115519	106128	97643	71934	69906	0
20800	99	2001	1	18	2647249	172501	179152	161068	142934	161401	192443	202148	214021	191388	185451	192744	186431	132810	105714	87406	68137	43053	28447	0
20800	99	2001	2	18	2707832	164130	169781	152503	137271	157502	189266	193996	205365	185179	181147	190013	183689	136976	116427	104871	95910	73398	70408	0
20800	99	2002	1	18	2657341	170379	180365	166524	145263	156927	186274	197595	219032	193258	186788	185747	195310	137948	108079	87303	68104	43833	28612	0
20800	99	2002	2	18	2716914	162654	171128	157606	138629	154098	183828	191059	209810	187382	182527	183122	192833	141160	118180	103884	94184	74512	70318	0
20800	99	2003	1	18	2664526	169063	179130	171749	148753	152083	181511	194832	218573	196023	186727	182724	198887	144586	111862	86961	68020	44343	28699	0
20800	99	2003	2	18	2722648	161328	169936	162912	141494	149088	179263	189817	210004	190115	182259	180732	196146	147466	121195	103045	93030	74463	70355	0
20800	99	2004	1	18	2671907	167992	177877	175439	153638	148295	176295	193678	213668	201230	186786	181148	197488	153641	114757	87670	68401	45074	28830	0
20800	99	2004	2	18	2729270	160258	169094	166493	145587	145039	174677	190033	205782	194966	182396	179149	195420	156060	123894	103162	91495	75510	70255	0
20800	99	2005	1	18	2679857	166921	175254	178771	158697	146535	170276	193834	207260	206313	187468	180407	193223	163950	118426	89195	68236	45142	29949	0
20800	99	2005	2	18	2736121	159205	166587	169961	150291	142638	168883	191217	200630	199914	183107	178524	191817	166074	126489	104050	89969	74534	72231	0
20800	99	2006	1	18	2690177	165707	173340	180371	163583	148470	164047	191861	200952	212206	188678	180980	185992	176235	121592	91237	68411	45495	31020	0
20800	99	2006	2	18	2744388	158400	165169	171001	154790	143710	162752	190692	194779	205571	184264	178804	185892	177248	129499	105345	89076	73669	73727	0
20800	99	2007	1	18	2704655	166498	171125	180859	168702	152554	161320	186888	196858	216753	190605	182148	180075	183605	126719	93826	68606	45881	31633	0
20800	99	2007	2	18	2756660	158757	163205	171600	159855	147491	160457	185647	191673	209714	186194	180092	180286	184630	133917	107447	88593	72529	74573	0
21801	99	1985	1	16	479863	57566	55032	52407	48512	50350	47853	40644	32566	24821	18024	14038	10705	8918	6590	4803	7034	0	0	0
21801	99	1985	2	16	522038	55433	53885	52625	56271	58259	53824	44985	36019	26739	20100	15888	12598	11003	8243	6148	10018	0	0	0
21801	99	1986	1	16	496498	59562	56940	54224	50194	52095	49512	42053	33695	25681	18649	14524	11076	9227	6819	4969	7278	0	0	0
21801	99	1986	2	16	540137	57354	55753	54449	58222	60279	55690	46545	37268	27666	20797	16439	13035	11385	8529	6361	10365	0	0	0
21801	99	1987	1	16	513676	61622	58910	56100	51930	53897	51225	43508	34861	26570	19294	15027	11459	9547	7055	5141	7530	0	0	0
21801	99	1987	2	16	558824	59339	57682	56333	60236	62365	57617	48155	38557	28623	21516	17007	13486	11779	8824	6581	10724	0	0	0
21801	99	1988	1	16	532862	63924	61110	58196	53870	55911	53138	45133	36163	27562	20015	15588	11887	9903	7318	5333	7811	0	0	0
21801	99	1988	2	16	579697	61555	59837	58437	62486	64694	59769	49954	39997	29693	22320	17643	13989	12219	9153	6827	11124	0	0	0
21801	99	1989	1	16	552763	66311	63393	60369	55882	57999	55123	46819	37513	28592	20762	16170	12331	10273	7591	5532	8103	0	0	0
21801	99	1989	2	16	601350	63854	62072	60620	64820	67110	62001	51820	41491	30802	23154	18302	14512	12675	9495	7082	11540	0	0	0
21801	99	1990	1	16	522571	63050	60161	57238	52868	54816	52310	44346	35385	26826	19437	15108	11558	9653	7112	5164	7539	0	0	0
21801	99	1990	2	16	568779	60759	58955	57521	61373	63478	58884	49122	39169	28923	21692	17114	13612	11920	8903	6615	10739	0	0	0
21801	99	1991	1	16	534272	63509	60891	58077	54059	56168	52983	45114	36324	27898	20341	15899	12078	10024	7429	5457	8021	0	0	0
21801	99	1991	2	16	580809	61162	59609	58287	62398	64721	59511	49891	40237	30117	22699	17982	14182	12341	9297	6959	11416	0	0	0
21801	99	1992	1	16	546404	63937	61608	58918	55358	57626	53671	45891	37258	28991	21282	16736	12631	10416	7760	5777	8544	0	0	0
21801	99	1992	2	16	593267	61591	60288	59074	63368	65928	60138	50680	41378	31405	23777	18908	14775	12776	9717	7318	12146	0	0	0
21801	99	1993	1	16	558811	64361	62321	59759	56676	59109	54356	46674	38208	30120	22263	17615	13208	10822	8103	6114	9102	0	0	0
21801	99	1993	2	16	605992	62010	60963	59860	64339	67144	60759	51469	42543	32741	24900	19876	15392	13224	10154	7694	12924	0	0	0
21801	99	1994	1	16	571499	64776	63031	60601	58013	60619	55039	47461	39175	31288	23285	18535	13808	11240	8459	6469	9700	0	0	0
21801	99	1994	2	16	618990	62417	61631	60644	65310	68367	61373	52260	43732	34127	26071	20891	16030	13685	10609	8088	13755	0	0	0
21801	99	1995	1	16	584476	65179	63736	61442	59370	62154	55720	48251	40159	32494	24349	19501	14433	11674	8830	6844	10340	0	0	0
21801	99	1995	2	16	632267	62817	62295	61425	66279	69596	61981	53053	44943	35564	27292	21951	16690	14158	11082	8499	14642	0	0	0
21801	99	1996	1	16	597747	65574	64437	62283	60745	63715	56398	49045	41159	33740	25457	20512	15082	12121	9215	7239	11025	0	0	0
21801	99	1996	2	16	645828	63205	62951	62202	67248	70831	62580	53845	46179	37053	28563	23061	17375	14645	11573	8930	15587	0	0	0
21801	99	1997	1	16	611320	65961	65132	63122	62138	65300	57074	49842	42176	35027	26609	21571	15758	12583	9615	7655	11757	0	0	0
21801	99	1997	2	16	659681	63583	63600	62975	68215	72071	63171	54637	47437	38595	29887	24222	18083	15145	12083	9380	16597	0	0	0
21801	99	1998	1	16	665607	68237	68305	66708	67775	71519	60151	53089	45765	39323	30483	25164	18112	16626	10966	9109	14275	0	0	0
21801	99	1998	2	16	710585	65781	66537	66229	71667	76433	65828	57791	52032	43963	34386	28089	20425	16827	13818	10831	19948	0	0	0
21801	99	1999	1	16	675854	68851	69056	67512	68756	72636	60815	53787	46585	40277	31307	25905	18575	16343	11252	9388	14809	0	0	0
21801	99	1999	2	16	722531	66373	67269	67027	72705	77627	66555	58551	52963	45030	35315	28917	20947	17204	14178	11164	20706	0	0	0
21801	99	2000	1	16	686101	69465	69807	68316	69737	73753	61479	54485	47405	41231	32131	26646	19038	16060	11538	9667	15343	0	0	0
21801	99	2000	2	16	734477	66965	68001	67825	73743	78821	67282	59311	53894	46097	36244	29745	21469	17581	14538	11497	21464	0	0	0
21801	99	2001	1	16	696348	70079	70558	69120	70718	74870	62143	55183	48225	42185	32955	27387	19501	15777	11824	9946	15877	0	0	0
21801	99	2001	2	16	746423	67557	68733	68623	74781	80015	68009	60071	54825	47164	37173	30573	21991	17958	14898	11830	22222	0	0	0
21801	99	2002	1	16	706595	70693	71309	69924	71699	75987	62807	55881	49045	43139	33779	28128	19964	15494	12110	10225	16411	0	0	0
21801	99	2002	2	16	758369	68149	69465	69421	75819	81209	68736	60831	55756	48231	38102	31401	22513	18335	15258	12163	22980	0	0	0
21801	99	2003	1	16	715028	69506	70715	69662	72530	77101	62411	55930	49751	44622	35277	29612	20834	16027	12615	10839	17596	0	0	0
21801	99	2003	2	16	767421	66693	68623	68889	75536	81432	67776	60653	56987	50578	40269	33400	23572	18979	16067	12940	25027	0	0	0
21801	99	2004	1	16	723918	72429	73059	71640	73459	77854	64339	57253	50249	44199	34609	28820	20454	15855	12407	10477	16815	0	0	0
21801	99	2004	2	16	776992	69822	71171	71126	77681	83204	70423	62324	57125	49416	39038	32172	23065	18785	15633	12462	23545	0	0	0
21801	99	2005	1	16	733020	73325	74019	72548	74387	78795	65119	57940	50862	44742	35078	29181	20710	16064	12573	10615	17062	0	0	0
21801	99	2005	2	16	786938	70702	72105	72052	78674	84321	71316	63051	57843	50054	39546	32564	23353	19038	15838	12636	23845	0	0	0
21801	99	2006	1	16	742641	74288	74990	73500	75363	79830	65973	58700	51529	45329	35539	29564	20982	16275	12738	10755	17286	0	0	0
21801	99	2006	2	16	797266	71630	73051	72997	79706	85427	72252	63879	58602	50711	40065	32992	23660	19288	16046	12802	24158	0	0	0
21801	99	2007	1	16	752930	77175	77333	74774	75998	75360	67749	59311	51737	45653	38036	31881	24194	17060	12930	10608	13131	0	0	0
21801	99	2007	2	16	806366	74398	75334	74237	80365	80539	74144	64564	58817	51042	42903	35590	27283	20187	16291	12618	18054	0	0	0
23300	99	1968	1	18	606375	49010	52294	50476	53852	45245	52557	51776	51999	42798	29235	25231	29064	25657	20239	12670	8204	4197	1871	0
23300	99	1968	2	18	724847	46740	50037	48640	47150	42922	51688	52982	55906	55344	43079	36464	45225	42138	37614	28872	20961	12321	6764	0
23300	99	1969	1	18	615612	49264	52374	51325	53454	49929	49759	53852	51108	46005	31133	24350	29210	25554	20844	13119	8129	4248	1955	0
23300	99	1969	2	18	731133	47072	50047	49409	47607	45796	48541	54651	54298	56108	46566	34732	45243	42538	38217	29749	21052	12618	6889	0
23300	99	1970	1	18	622588	49808	51950	51417	53084	53787	47058	55210	50153	49013	33206	23681	28752	25729	21181	13493	8131	4307	2004	624
23300	99	1970	2	18	737488	47847	49478	49087	47916	49497	46066	56079	52998	56632	50066	33730	44167	43136	38386	30696	21302	12780	6995	630
23300	99	1971	1	18	631253	51597	51387	52276	53190	56042	45176	56373	49844	51390	35374	24438	27382	25990	21609	14007	8160	4418	2034	566
23300	99	1971	2	18	745702	49539	48727	49647	47886	52323	44503	57145	52535	56975	52680	35275	41801	43634	38711	31612	21823	13038	7273	575
23300	99	1972	1	18	639613	53520	50441	53196	53286	57535	45007	56006	50272	52129	38418	26349	25257	26202	21893	14812	8200	4487	2093	510
23300	99	1972	2	18	752905	51096	48062	50595	47863	53333	44520	56587	52898	56918	54167	39042	38475	43916	39273	32473	22212	13386	7570	519
23300	99	1973	1	18	646896	54667	49961	53545	53861	58084	47523	53213	51596	51419	41775	28161	23762	26409	21804	15595	8449	4441	2176	455
23300	99	1973	2	18	759055	52104	47939	50793	48509	53482	46922	53581	54086	55984	55220	42884	35881	44124	39601	33211	22724	13671	7869	470
23300	99	1974	1	18	653487	55261	50093	53287	54508	57978	51560	49706	53392	50179	44540	29831	22844	26525	21759	16147	8848	4406	2226	397
23300	99	1974	2	18	764682	52778	48227	50555	49355	53088	50306	50031	55872	54353	55849	46311	34232	44047	39938	33817	23451	13837	8216	419
23300	99	1975	1	18	659589	55655	50826	52456	55127	58244	55310	46561	54381	49087	47241	31732	22132	26205	21963	16458	9176	4428	2272	335
23300	99	1975	2	18	769763	53039	49139	49945	49731	53253	53447	47151	56945	53066	56184	49719	33321	42996	40523	34065	24306	14075	8490	368
23300	99	1976	1	18	665116	55530	52426	51348	55631	58850	57584	44378	54913	48495	49305	33680	22736	24867	22176	16725	9470	4411	2315	276
23300	99	1976	2	18	774460	53040	50576	48963	50145	53717	55506	45152	57499	52546	56291	52147	34843	40574	40971	34166	25017	14323	8665	319
23300	99	1977	1	18	670527	55405	54237	50155	55903	59217	58757	44123	54259	48775	49847	36399	24522	22775	22343	16874	9916	4408	2393	219
23300	99	1977	2	18	779684	53199	52103	48088	50657	54005	56701	44973	56664	52918	56182	53379	38534	37311	41240	34517	25655	14432	8856	270
23300	99	1978	1	18	675326	55448	55384	49553	55806	59620	59224	46277	51367	49941	49091	39395	26135	21357	22482	16768	10396	4523	2399	160
23300	99	1978	2	18	784862	53418	53129	47925	50650	54784	57222	47331	53503	54086	55260	54219	42299	34819	41346	34736	26221	14648	9044	222
23300	99	1979	1	18	679424	55654	55816	49927	55368	59309	59246	49727	47952	51553	47854	41903	27528	20481	22479	16764	10751	4684	2298	130
23300	99	1979	2	18	788909	53479	53569	48336	50204	55399	57254	50810	49888	55722	53634	54821	45503	33193	41184	34955	26634	15025	9107	192
23300	99	1980	1	18	684040	56106	56125	50997	54446	58507	59803	53198	45124	52446	46778	44383	29225	19784	22111	16886	10941	4823	2235	122
23300	99	1980	2	18	793179	53587	53785	49333	49473	55489	57973	54073	47030	56609	52395	55164	48645	32225	40151	35437	26815	15623	9199	173
23300	99	1981	1	18	689457	56718	56216	52711	53520	57930	60492	55578	43141	53007	46258	46263	31010	20298	20937	16969	11138	4960	2206	105
23300	99	1981	2	18	798209	54023	53832	50794	48577	55734	58725	56323	45069	57064	51877	55270	50921	33592	37793	35940	26943	16200	9380	152
23300	99	1982	1	18	695195	57302	56256	54670	52713	57638	60769	56857	42913	52488	46525	46687	33499	21822	19105	17122	11325	5205	2209	90
23300	99	1982	2	18	803219	54575	53916	52298	47820	55959	58874	57632	44922	56159	52153	55213	52085	37000	34666	36257	27275	16778	9502	135
23300	99	1983	1	18	700598	58119	56277	56068	52342	57349	60904	57511	44958	49671	47650	45941	36248	23166	17901	17272	11315	5563	2264	79
23300	99	1983	2	18	808147	55403	54069	53417	47432	55693	59351	58170	47251	53042	53216	54362	52889	40445	32270	36397	27524	17359	9738	119
23300	99	1984	1	18	705651	59116	56458	56613	52744	56776	60804	57778	48344	46246	49209	44754	38512	24364	17157	17250	11286	5859	2314	67
23300	99	1984	2	18	812966	56484	54277	53993	47734	55028	59788	58310	50835	49504	54862	52747	53434	43474	30715	36227	27752	17667	10037	98
23300	99	1985	1	18	711033	59826	56906	56943	53691	55804	60707	58387	51794	43524	50034	43795	40664	25811	16505	16911	11307	5998	2375	51
23300	99	1985	2	18	817748	57438	54602	54234	48837	53987	59913	59083	54223	46708	55764	51467	53754	46490	29795	35235	28110	17748	10286	74
23300	99	1986	1	18	717279	60477	57497	56998	55349	54636	60811	59136	54139	41686	50626	43383	42328	27371	16880	16002	11354	6107	2464	35
23300	99	1986	2	18	822911	58242	55056	54311	50328	52572	60270	59921	56457	44740	56318	50867	53875	48701	31080	33118	28490	17902	10613	50
23300	99	1987	1	18	723881	61358	57992	56840	57369	53513	60982	59561	55317	41553	50237	43682	42753	29715	18123	14576	11492	6201	2593	24
23300	99	1987	2	18	828340	59108	55570	54393	51812	51365	60442	60330	57728	44590	55568	51111	53894	49947	34150	30387	28803	18113	10997	32
23300	99	1988	1	18	729288	61876	58570	56670	58603	53093	60648	59825	55871	43615	47719	44831	42077	32232	19332	13659	11639	6222	2797	9
23300	99	1988	2	18	832612	59709	56329	54521	52750	50804	59841	60843	58315	46989	52526	52165	53079	50799	37242	28249	28971	18160	11308	12
23300	99	1989	1	18	732965	61849	59358	56685	57604	54229	59711	59913	56136	46897	44515	46339	41064	34118	20445	13163	11675	6278	2986	0
23300	99	1989	2	18	835166	59633	57271	54640	53104	50624	58695	61041	58489	50589	48983	53749	51377	51268	40068	26840	28882	18331	11582	0
23300	99	1990	1	18	734044	61338	59826	56787	55920	55654	58126	59731	56578	50077	41728	47044	40175	35859	21622	12631	11505	6354	3089	0
23300	99	1990	2	18	835130	58654	57948	54655	53195	50717	56959	60681	58993	53875	46092	54593	49998	51394	42802	25993	28020	18676	11885	0
23300	99	1991	1	18	730152	59384	59870	56767	55057	55576	55813	59207	56840	51894	39664	47355	39563	37036	22794	12877	10890	6411	3154	0
23300	99	1991	2	18	831162	56497	58032	54552	53019	51191	54399	60227	59227	55784	43980	54997	49181	51240	44674	26988	26099	18961	12114	0
23300	99	1992	1	18	715030	55519	59232	55917	54053	53255	52457	57572	55814	51946	38908	46370	39398	36964	24405	13734	9786	6474	3226	0
23300	99	1992	2	18	818061	52757	57188	53697	52154	51434	51440	58594	58073	55953	43306	53789	49016	50777	45467	29426	23692	19098	12200	0
23300	99	1993	1	18	694653	50635	58079	54927	52619	51301	49027	54937	54069	50922	39962	43267	39800	36011	25963	14443	9000	6468	3223	0
23300	99	1993	2	18	799475	47881	55897	52731	50778	50909	49047	55930	56547	54948	44787	50209	49582	49474	45800	31810	21891	19085	12169	0
23300	99	1994	1	18	678632	45656	57196	54758	51448	50656	46904	52391	52622	49735	41995	39777	40468	34767	27046	15037	8569	6361	3246	0
23300	99	1994	2	18	783882	43063	54783	52590	49541	49877	47684	53621	55388	53782	47366	46347	50603	47523	45831	33992	20723	18922	12246	0
23300	99	1995	1	18	665310	41064	56315	54720	50818	49807	46019	49933	51344	48948	43829	36818	40447	33645	28133	15769	8154	6235	3312	0
23300	99	1995	2	18	771324	38919	53512	52702	48726	48768	47129	51402	54314	53254	49649	43210	50942	46040	45717	36180	20006	18307	12547	0
23300	99	1996	1	18	654423	37639	54498	54504	50662	48878	46303	47563	50320	48387	44731	34618	40203	32963	28992	16557	8327	5888	3390	0
23300	99	1996	2	18	761171	35753	51683	52553	48385	47788	47281	49030	53628	52923	50799	40965	50997	45198	45575	37764	20803	17128	12918	0
23300	99	1997	1	18	646245	35059	51757	54604	50814	48157	47082	45462	49649	47783	44931	33898	39475	32839	29165	17753	8982	5293	3542	0
23300	99	1997	2	18	753290	33242	49154	52559	48451	47102	47664	47077	53034	52425	51128	40327	50037	45124	45433	38640	22879	15763	13251	0
23300	99	1998	1	18	639629	33091	48268	54889	51380	47859	47533	44138	48888	47511	44785	35001	37291	33216	28682	19053	9559	4912	3573	0
23300	99	1998	2	18	746527	31346	45733	52689	49105	46773	47708	45956	52081	52280	51012	41858	47101	45864	44631	39224	24980	14749	13437	0
23300	99	1999	1	18	634484	31969	44094	54951	52263	47953	47441	43723	47785	47475	44444	37137	34661	34001	27897	20144	10063	4763	3588	132
23300	99	1999	2	18	741170	30267	41741	52514	50131	46577	47454	45526	50893	52188	50658	44539	43791	47140	43192	39619	26997	14136	13719	88
23300	99	2000	1	18	631579	31681	40047	54807	53005	48353	47253	43993	46507	47389	44530	39306	32499	34445	27250	21275	10690	4625	3659	265
23300	99	2000	2	18	737936	29808	38095	52018	51040	46655	47066	45713	49510	52010	50843	47147	41081	47870	42181	39929	29060	13837	13897	176
23300	99	2001	1	18	629020	31753	36953	53666	53470	49012	47011	44865	45129	47319	44711	40710	30871	34584	26884	22112	11353	4779	3573	265
23300	99	2001	2	18	735081	29692	35216	50839	51565	47086	46628	46359	47819	52039	51104	48761	39109	48230	41649	40141	30579	14549	13540	176
23300	99	2002	1	18	626276	31872	34582	51355	54022	49730	46842	45936	43734	47302	44596	41319	30437	34123	26962	22332	12267	5214	3386	265
23300	99	2002	2	18	732368	29892	32851	48743	52023	47716	46353	47036	46307	51931	51021	49464	38647	47514	41845	40292	31510	16156	12891	176
23300	99	2003	1	18	623712	32260	32775	48077	54559	50628	46927	46614	42889	46937	44728	41400	31614	32372	27438	22078	13244	5632	3291	249
23300	99	2003	2	18	729856	30503	31069	45559	52397	48721	46328	47316	45455	51303	51203	49607	40244	44838	42819	39789	32203	17843	12498	161
23300	99	2004	1	18	621532	32990	31816	44004	54763	51721	47275	46678	42763	46157	45012	41235	33674	30197	28125	21547	14073	6020	3271	211
23300	99	2004	2	18	727772	31286	30136	41687	52398	49951	46366	47248	45214	50355	51363	49425	42972	41733	44177	38691	32763	19431	12436	140
23300	99	2005	1	18	619956	33821	31608	39981	54648	52534	47747	46562	43136	45074	45100	41389	35684	28344	28533	21033	14890	6461	3248	163
23300	99	2005	2	18	726154	32047	29755	38061	51961	50918	46533	46916	45462	49068	51291	49678	45580	39183	44942	37966	33280	20993	12392	128
23300	99	2006	1	18	618772	34788	31683	36901	53515	53020	48392	46347	44044	43823	45172	41672	36982	27015	28720	20840	15495	6941	3305	117
23300	99	2006	2	18	724775	32889	29638	35188	50780	51446	46962	46484	46130	47426	51342	49981	47233	37348	45321	37716	33711	22232	12832	116
23300	99	2007	1	18	617828	36150	31814	34536	51218	53588	49113	46192	45146	42568	45260	41721	37571	26732	28367	21026	15711	7544	3485	86
23300	99	2007	2	18	723844	34058	29840	32826	48684	51905	47590	46206	46835	45963	51256	49953	47992	36950	44706	38040	34043	23113	13778	106
24600	99	1953	1	18	1989756	242466	200851	188197	168965	166815	147385	132624	137430	132524	117162	102763	81715	64316	46119	31426	18299	7665	3034	0
24600	99	1953	2	18	2162436	232543	192305	181969	163975	162518	155256	145852	152537	149666	134222	122885	101902	88278	69754	52364	33860	15309	7241	0
24600	99	1954	1	18	2011180	237746	203541	195272	172660	167267	147325	135494	138134	131015	117749	105683	84352	66132	47096	32071	18663	7872	3108	0
24600	99	1954	2	18	2182385	228105	195014	188630	167454	162805	153463	146582	152600	148750	135364	125865	104911	90441	71036	53499	34651	15798	7417	0
24600	99	1955	1	18	2032693	233060	206245	202371	176335	167705	147253	138368	138843	129521	118307	108622	86993	67955	48064	32725	19029	8082	3215	0
24600	99	1955	2	18	2202380	223692	197748	195280	170928	163097	151670	147305	152666	147801	136512	128851	107914	92593	72329	54629	35447	16307	7611	0
24600	99	1956	1	18	2054082	228314	208941	209448	180030	168158	147191	141224	139556	128007	118876	111553	89612	69768	49034	33364	19390	8300	3316	0
24600	99	1956	2	18	2222235	219221	200467	201931	174417	163376	149854	148033	152710	146880	137661	131826	110918	94772	73612	55747	36236	16788	7786	0
24600	99	1957	1	18	2075595	223628	211645	216547	183705	168596	147119	144098	140265	126513	119434	114492	92253	71591	50002	34018	19756	8510	3423	0
24600	99	1957	2	18	2242230	214808	203201	208581	177891	163668	148061	148756	152776	145931	138809	134812	113921	96924	74905	56877	37032	17297	7980	0
24600	99	1958	1	18	2097019	218908	214335	223622	187400	169048	147059	146968	140969	125004	120021	117412	94890	73407	50979	34663	20120	8717	3497	0
24600	99	1958	2	18	2262179	210370	205910	215242	181370	163955	146268	149486	152839	145015	139951	137792	116930	99087	76187	58012	37823	17786	8156	0
24600	99	1959	1	18	2118458	214211	217039	230709	191083	169503	146987	149837	141660	123494	120592	120340	97530	75215	51942	35317	20506	8914	3579	0
24600	99	1959	2	18	2282150	205925	208636	221914	184837	164265	144464	150214	152903	144079	141080	140777	119922	101255	77475	59159	38619	18289	8337	0
24600	99	1960	1	18	2139999	209501	219747	237793	194761	169961	146921	152704	142387	122003	121161	123278	100167	77065	52905	35965	20859	9139	3682	0
24600	99	1960	2	18	2302027	201492	211350	228561	188321	164546	142660	150938	152960	143150	142223	143755	122931	103398	78770	60258	39412	18792	8510	0
24600	99	1961	1	18	2161449	204803	222445	244882	198451	170405	146851	155577	143084	120494	121731	126205	102809	78869	53880	36619	21233	9341	3770	0
24600	99	1961	2	18	2322000	197051	214078	235223	191791	164843	140870	151670	153023	142210	143362	146735	125928	105565	80052	61407	40206	19289	8697	0
24600	99	1962	1	18	2179646	204215	218561	239343	210976	174699	149540	153180	145535	124513	119570	124556	105775	81097	55915	37300	21594	9488	3789	0
24600	99	1962	2	18	2339596	196408	210375	230039	203685	169124	143979	148691	152619	144749	141600	145862	129575	108101	83190	62352	40839	19735	8673	0
24600	99	1963	1	18	2197794	203616	214676	233794	223504	178997	152233	150778	147967	128539	117415	122901	108726	83328	57936	37980	21954	9639	3811	0
24600	99	1963	2	18	2357202	195785	206678	224847	215574	173417	147069	145684	152198	147295	139832	145006	133216	110641	86348	63288	41470	20208	8646	0
24600	99	1964	1	18	2213773	202789	210674	228140	235919	183175	154801	148261	150298	132433	115139	121129	111583	85436	59856	38544	22206	9664	3726	0
24600	99	1964	2	18	2372582	194928	202871	219559	227348	177585	150051	142581	151670	149708	137956	144018	136733	113075	89359	64109	41981	20540	8510	0
24600	99	1965	1	18	2229795	201968	206669	222481	248328	187357	157378	145745	152626	136346	112869	119367	114426	87559	61774	39104	22453	9699	3646	0
24600	99	1965	2	18	2388022	194057	199057	214248	239128	181756	153032	139482	151145	152137	136088	143039	140272	115496	92400	64933	42493	20881	8378	0
24600	99	1966	1	18	2227840	196193	204218	218585	241817	195562	159718	145701	149867	138365	116342	116745	113428	90170	63837	40486	22983	10012	3811	0
24600	99	1966	2	18	2386134	188502	196585	210384	232400	188756	154819	140093	148058	151287	138608	140886	139782	118978	95012	67685	43648	21681	8970	0
24600	99	1967	1	18	2225864	190446	201776	214679	235280	203741	162062	145656	147108	140384	119837	114121	112457	92755	65882	41877	23522	10321	3960	0
24600	99	1967	2	18	2384156	182954	194127	206534	225675	195751	156605	140676	144985	150393	141136	138725	139300	122447	97597	70432	44792	22479	9548	0
24600	99	1968	1	18	2223916	184693	199324	210773	228737	211964	164391	145600	144335	142427	123302	111498	111465	95367	67950	43249	24073	10632	4136	0
24600	99	1968	2	18	2382217	177376	191659	202689	218934	202756	158383	141264	141868	149548	143651	136559	138789	125942	100208	73187	45945	23297	10162	0
24600	99	1969	1	18	2221940	178946	196882	206867	222200	220143	166735	145555	141576	144446	126797	108874	110494	97952	69995	44640	24612	10941	4285	0
24600	99	1969	2	18	2380239	171828	189201	198839	212209	209751	160169	141847	138795	148654	146179	134398	138307	129411	102793	75934	47089	24095	10740	0
24600	99	1970	1	18	2219985	173171	194431	202971	215689	228348	169075	145511	138817	146465	130270	106252	109496	100563	72058	46022	25142	11254	4450	0
24600	99	1970	2	18	2378351	166273	186729	194975	205481	216751	161956	142458	135708	147804	148699	132245	137817	132893	105405	78686	48244	24895	11332	0
24600	99	1971	1	18	2232389	169616	190672	201415	212895	225392	181937	150943	140374	144681	132765	109871	107304	99873	74364	47724	26226	11696	4641	0
24600	99	1971	2	18	2390301	162626	183102	193504	203137	214106	173524	146752	137172	145297	148256	135046	136017	132706	108950	81303	50793	25999	12011	0
24600	99	1972	1	18	2244851	166045	186919	199862	210125	222434	194797	156400	141937	142914	135264	113491	105100	99199	76674	49408	27306	12149	4827	0
24600	99	1972	2	18	2402389	158982	179507	192022	200821	211478	185108	151053	138646	142771	147833	137856	134225	132515	112504	83935	53327	27124	12682	0
24600	99	1973	1	18	2257249	162490	183184	198314	207361	219464	207657	161843	143474	141132	137762	117103	102892	98490	78974	51084	28411	12604	5010	0
24600	99	1973	2	18	2414339	155322	175889	190558	198455	208853	196674	155339	140136	140264	147406	140678	132416	132308	116040	86566	55861	28208	13366	0
24600	99	1974	1	18	2269711	158919	179431	196761	204591	216506	220517	167300	145037	139365	140261	120723	100688	97816	81284	52768	29491	13057	5196	0
24600	99	1974	2	18	2426427	151678	172294	189076	196139	206225	208258	159640	141610	137738	146983	143488	130624	132117	119594	89198	58395	29333	14037	0
24600	99	1975	1	18	2282108	155364	175672	195205	201797	213550	233379	172732	146594	137581	142756	124342	98496	97126	83590	54470	30575	13499	5380	0
24600	99	1975	2	18	2438351	148031	168667	187605	193795	203580	219826	163934	143074	135231	146540	146289	128824	131930	123139	91815	60944	30437	14690	0
24600	99	1976	1	18	2286387	157791	168774	193079	197874	210823	227854	180707	155848	136123	142561	127259	101422	93647	84706	56344	31938	13961	5676	0
24600	99	1976	2	18	2444405	149808	161968	185636	190273	201847	214424	171161	151678	134212	145135	145267	132347	129044	124781	95121	63774	32165	15764	0
24600	99	1977	1	18	2295663	160122	161966	191579	196367	206357	222922	201259	152485	137415	141660	130681	103667	91271	85422	58655	33408	14398	6029	0
24600	99	1977	2	18	2451269	152450	155019	184095	188514	197007	208811	189684	147780	135073	143591	144759	134543	126729	126154	99261	66776	34327	16696	0
24600	99	1978	1	18	2300784	163543	154755	187592	196867	201673	216359	215013	153347	141889	137908	132909	107435	89896	84957	60533	34412	15414	6282	0
24600	99	1978	2	18	2457264	155991	147582	180323	188810	192443	202866	202770	148114	139186	139314	143908	137511	125734	126183	103049	68581	37184	17715	0
24600	99	1979	1	18	2306778	164208	152727	181731	195718	198280	210505	226791	155288	145783	135412	135164	113717	86043	83942	62600	35766	16397	6706	0
24600	99	1979	2	18	2464471	156755	146043	174545	187672	188597	199240	213091	148902	143123	136025	144314	143716	120324	125513	106301	71438	39708	19164	0
24600	99	1980	1	18	2314836	163355	153930	176032	194062	195409	206989	228742	169800	143950	133967	136509	116077	88355	82169	64474	36855	17079	7082	0
24600	99	1980	2	18	2472889	156176	146648	169068	186090	185962	196535	214980	161754	141518	133697	144179	142742	123870	123741	109468	74195	41664	20602	0
24600	99	1981	1	18	2327467	162438	157195	169541	192603	193220	206315	224914	178419	153514	132802	136749	119025	91219	79638	65915	38401	18078	7481	0
24600	99	1981	2	18	2484619	155512	149310	162796	184945	184028	196304	211007	169190	150298	132810	143020	141973	127434	121078	111351	77393	44023	22147	0
24600	99	1982	1	18	2342860	163570	160826	162554	190903	192704	203331	221547	199581	150313	134083	135878	122229	93364	77680	66913	40288	19106	7990	0
24600	99	1982	2	18	2498769	156226	153281	155583	183430	183525	193779	207692	188695	146729	133754	141500	141534	129579	119062	112887	80895	46505	24113	0
24600	99	1983	1	18	2357164	165384	164920	155848	187288	194436	200297	216249	214257	151539	138784	132666	124664	97087	76876	66688	41830	19791	8560	0
24600	99	1983	2	18	2512602	158042	157521	148625	180201	185400	191076	202907	202430	147415	137973	137425	140812	132670	118386	113085	84267	48051	26316	0
24600	99	1984	1	18	2369216	166464	165973	154149	181666	194142	198250	211233	226606	153777	142835	130626	126867	103007	73721	66244	43712	20682	9262	0
24600	99	1984	2	18	2524430	158847	158695	147377	174654	185406	188493	200146	213348	148412	142005	134265	141390	138845	113348	112833	87416	50459	28491	0
24600	99	1985	1	18	2377773	165994	165243	155314	176112	192739	195856	208099	228883	168445	141130	129451	128302	105312	76014	65008	45030	21320	9521	0
24600	99	1985	2	18	2532801	158748	158203	148030	169269	184529	186477	197817	215692	161347	140469	132085	141352	138032	116855	111315	90172	52322	30087	0
24600	99	1986	1	18	2385858	164400	164081	158287	169580	190928	193236	207005	224699	176796	150573	128346	128880	108177	78807	63217	46271	22374	10201	0
24600	99	1986	2	18	2539683	157166	157233	150446	162956	183316	184241	197386	211610	168846	149181	131226	140230	137444	120350	109150	91951	54815	32136	0
24600	99	1987	1	18	2392852	160796	164877	161545	162425	188923	191995	203365	220731	197535	147360	129606	128318	111253	80710	61983	47131	23538	10761	0
24600	99	1987	2	18	2545618	154084	157537	154104	155600	181825	183281	194512	208051	188116	145620	132082	138773	137021	122416	107519	93495	57601	33981	0
24600	99	1988	1	18	2401351	158829	166324	165459	155602	185256	193106	199831	214784	211665	148425	134091	125373	113819	84085	61666	47018	24674	11344	0
24600	99	1988	2	18	2552892	152235	159008	158126	148552	178519	184658	191391	203123	201729	146267	136182	134723	136341	125489	106888	93865	60203	35593	0
24600	99	1989	1	18	2412738	158072	167346	166516	153928	180017	193158	197918	209916	223804	150596	138055	123603	115967	89510	59336	47051	25999	11946	0
24600	99	1989	2	18	2561513	151347	159729	159259	147356	173374	184782	188959	200249	212574	147317	140122	131671	137016	131328	102407	93845	62553	37625	0
24600	99	1990	1	18	2426177	159773	167076	165979	155219	175039	192527	196001	207180	226073	165065	136588	122808	117581	91843	61511	46613	26903	12398	0
24600	99	1990	2	18	2572144	152712	159751	158912	148164	168569	184294	187325	198188	215100	160217	138677	129626	137069	130758	105785	92919	64690	39388	0
24600	99	1991	1	18	2443017	162288	165997	165090	158767	169630	192300	194261	206710	222410	173557	146054	122134	118437	94656	64059	45645	27944	13078	0
24600	99	1991	2	18	2585820	155468	158514	158241	150913	163200	184131	185868	198325	211489	167896	147531	128924	136117	130542	109277	91324	66333	41727	0
24600	99	1992	1	18	2457257	165864	162741	166199	162272	163134	191029	193682	203601	218769	194072	143038	123702	118273	97706	65843	44903	28577	13852	0
24600	99	1992	2	18	2597556	158895	155746	158835	154803	156320	183184	185300	195839	208286	187168	144132	129959	134888	130321	111626	90280	67947	44027	0
24600	99	1993	1	18	2470178	166569	161237	168033	166427	156736	187952	195434	200415	213391	208269	144260	128255	115969	100353	68920	44886	28550	14522	0
24600	99	1993	2	18	2607563	159871	154385	160634	159168	149669	180528	186866	193020	203646	200866	144884	134144	131156	129931	114749	90057	68381	45608	0
24600	99	1994	1	18	2481631	167011	160466	169194	167527	154838	182487	195346	198272	208403	220058	146495	132270	114936	102809	73667	43454	28848	15550	0
24600	99	1994	2	18	2616930	160691	153477	161405	160375	148349	175246	186674	190427	200867	211737	145940	138198	128347	130930	120290	86811	68950	48216	0
24600	99	1995	1	18	2491672	165466	161971	168870	167008	156008	177046	194189	196143	205482	222209	160523	131071	114461	104628	76020	45522	28755	16300	0
24600	99	1995	2	18	2624936	159404	154672	161387	160110	149043	170085	185798	188599	198750	214240	158588	136796	126490	131242	120387	90249	68596	50500	0
24600	99	1996	1	18	2500569	163336	163925	167498	166083	159086	170510	192790	193667	204651	218371	168729	140106	114076	105880	78832	47688	28269	17072	0
24600	99	1996	2	18	2631544	156836	157050	159922	159261	151543	164059	184737	186520	198430	210461	166161	145428	125929	130460	120441	93711	68007	52588	0
24600	99	1997	1	18	2509074	159286	167130	164178	167145	162473	163755	191034	192836	201507	214671	188644	137110	115865	106122	81866	49496	28181	17775	0
24600	99	1997	2	18	2638061	153447	160223	157086	159787	155397	157061	183365	185694	195683	207263	185290	141964	126967	129495	120585	96173	67856	54725	0
24600	99	1998	1	18	2516049	155417	167495	162413	168854	166533	157174	187594	194367	198237	209355	202307	138400	120292	104275	84586	52144	28474	18132	0
24600	99	1998	2	18	2643383	149519	160816	155485	161419	159511	150146	180381	187026	192838	202603	198837	142674	131133	126016	120525	99379	68499	56576	0
24600	99	1999	1	18	2522986	151759	167831	161552	169996	167606	155590	182321	194200	196273	204582	213919	140513	124103	103675	86775	55966	27816	18509	0
24600	99	1999	2	18	2648071	145763	161544	154552	162210	160460	148858	175244	186739	190213	199863	209647	143681	135115	123488	121845	104364	66183	58302	0
24600	99	2000	1	18	2529303	148851	166231	162947	169617	167084	156842	176839	192915	193976	201745	215979	154028	123117	103778	88852	58256	29459	18787	0
24600	99	2000	2	18	2651544	142424	160193	155687	162161	160146	149360	170051	185731	188289	197682	212168	156055	133799	121746	122413	105027	69272	59340	0
24600	99	2001	1	18	2537597	146445	164106	164959	168400	166249	160236	170678	191831	191720	201113	212453	162079	131892	103927	90397	60886	31184	19042	0
24600	99	2001	2	18	2657304	140347	157671	158059	160820	159350	151954	164393	184707	186371	197444	208487	163585	142181	121296	122077	105469	72475	60618	0
24600	99	2002	1	18	2544916	144988	160159	168163	165139	167305	163651	164134	190176	191029	198164	208985	181388	129277	105749	91018	63520	32679	19392	0
24600	99	2002	2	18	2661379	138207	154304	161188	157991	159957	155834	157511	183281	185579	194872	205281	182429	138739	122430	121458	105957	74808	61553	0
24600	99	2003	1	18	2548906	144954	158241	168310	164258	168202	165739	161009	188556	191884	196594	206408	188060	129913	107928	90534	64913	33775	19628	0
24600	99	2003	2	18	2664112	138212	152348	161488	157184	160865	157990	154115	181887	186276	193451	203012	189141	139042	124453	119912	106215	76348	62173	0
24600	99	2004	1	18	2557488	145104	154517	168669	162976	169797	168561	157245	184363	192704	194105	201603	200262	131654	111967	90100	67507	36377	19977	0
24600	99	2004	2	18	2670690	138311	148558	162170	155954	162321	160853	150234	178009	186885	190784	199430	201194	139847	128419	117276	107431	80124	62890	0
24600	99	2005	1	18	2567215	145442	151303	168104	163346	170602	169351	157500	179383	192236	192192	198096	206809	139139	113516	90568	69808	38948	20872	0
24600	99	2005	2	18	2678885	138879	145123	161882	156178	163048	161663	150172	173152	186389	188718	197138	207799	146405	129796	115482	109000	83102	64959	0
24600	99	2006	1	18	2578049	146370	148775	166242	165131	170285	169301	160300	174100	191361	190173	196544	206127	149366	117412	91168	71904	41144	22346	0
24600	99	2006	2	18	2688225	140169	142543	159946	158014	162685	161770	151989	167997	185532	187035	196084	207356	156139	133354	114678	109699	84415	68820	0
24600	99	2007	1	18	2590267	148035	147060	163223	167799	168602	170374	164254	168275	190284	188973	194874	202810	162361	120381	92410	73431	43368	23753	0
24600	99	2007	2	18	2698461	141843	140675	157052	160835	161033	162451	155516	161986	184518	185869	194851	204110	169091	135781	115261	109708	85616	72265	0
25001	99	1975	1	18	432800	34618	37106	39078	38864	41098	37210	28114	27720	28786	26609	21240	12406	17154	17365	13093	7402	3350	1587	0
25001	99	1975	2	18	451397	33402	35686	37660	38260	38660	32846	24660	24968	26715	26614	26846	15287	22358	23092	19625	13732	7354	3632	0
25001	99	1976	1	18	434380	33212	36825	39425	38888	41016	39276	28381	27597	28311	27324	21340	14243	15560	16916	13256	7766	3446	1598	0
25001	99	1976	2	18	453781	31986	35442	37880	38296	39142	35010	24982	24844	26256	26630	26442	17896	20392	22948	19937	14180	7768	3750	0
25001	99	1977	1	18	436078	31732	36722	39390	39120	40890	40024	29532	27892	27888	27724	21958	16342	13692	16396	13407	8153	3578	1638	0
25001	99	1977	2	18	456342	30575	35340	37876	38539	39560	36016	26178	25084	25770	26698	26197	20842	18003	22663	20154	14730	8168	3949	0
25001	99	1978	1	18	437906	30560	36599	39038	39486	40793	40298	31152	28009	27657	27814	23052	18232	11831	15922	13610	8429	3748	1676	0
25001	99	1978	2	18	458905	29435	35192	37482	39110	39766	36637	27797	25216	25538	26588	26146	23651	15648	22321	20460	15217	8523	4178	0
25001	99	1979	1	18	439935	30084	35952	38502	39968	40832	40310	33396	27720	27461	27868	24234	19454	10720	15420	13666	8692	3950	1706	0
25001	99	1979	2	18	461418	28862	34577	36806	39738	40008	37128	29944	25050	25340	26524	26076	25694	14048	21962	20704	15609	8920	4428	0
25001	99	1980	1	18	442479	30373	34846	37944	40490	40922	40200	36250	27298	27100	27784	25278	19811	11160	14567	13547	8990	4155	1764	0
25001	99	1980	2	18	464296	29090	33552	36165	40022	40342	37567	32800	24656	24906	26464	25966	26220	14645	21066	20759	16024	9342	4710	0
25001	99	1981	1	18	445343	31168	33510	37484	40682	41221	40072	38318	27680	27059	27414	26001	19950	12846	13254	13252	9188	4404	1840	0
25001	99	1981	2	18	467302	29805	32191	35677	39985	40820	37974	35051	24924	24772	26064	25960	25884	17139	19276	20658	16364	9740	5018	0
25001	99	1982	1	18	447228	32170	32003	37404	41303	41522	39626	39038	28688	27186	26872	26222	20362	14680	11651	12841	9242	4578	1840	0
25001	99	1982	2	18	470743	30564	30835	35848	41325	41183	38087	35948	25948	24910	25432	25962	25531	19932	16940	20343	16522	10155	5278	0
25001	99	1983	1	18	448618	32802	30826	37308	41645	41856	39078	39312	30152	27122	26486	26160	21186	16312	10066	12474	9314	4672	1847	0
25001	99	1983	2	18	473859	31022	29789	36050	42338	41742	37910	36498	27405	24956	25034	25810	25376	22586	14633	19968	16738	10492	5512	0
25001	99	1984	1	18	450579	32940	30382	36548	40970	42454	38898	39414	32385	26835	26287	26266	22244	17382	9202	12170	9410	4856	1936	0
25001	99	1984	2	18	476173	31172	29273	35374	41454	42631	37833	37094	29502	24802	24842	25758	25360	24526	13192	19676	17018	10820	5846	0
25001	99	1985	1	18	452724	32879	30659	35304	40286	43055	38765	39345	35232	26397	25945	26226	23197	17684	9678	11564	9402	5066	2040	0
25001	99	1985	2	18	478648	31178	29514	34258	40606	43140	37851	37596	32329	24402	24426	25704	25327	25027	13834	18887	17154	11192	6223	0
25001	99	1986	1	18	454931	32545	31431	33844	39710	43329	38812	39238	37292	26760	25894	25931	23862	17814	11222	10560	9277	5226	2184	0
25001	99	1986	2	18	481237	31064	30234	32792	39929	43330	37966	38083	34564	24675	24294	25338	25396	24726	16258	17282	17162	11522	6622	0
25001	99	1987	1	18	456911	32194	32302	32228	39372	43116	39057	39126	38068	27902	26191	25610	24248	18350	12904	9354	9138	5399	2352	0
25001	99	1987	2	18	483409	30844	30911	31242	39450	43185	38272	38411	35597	25802	24506	24902	25482	24529	18960	15296	17083	11834	7103	0
25001	99	1988	1	18	459135	32324	32747	30930	38999	42597	39439	39022	38368	29541	26346	25454	24383	19283	14401	8158	9037	5602	2504	0
25001	99	1988	2	18	485628	30988	31231	29960	38962	42616	38882	38574	36249	27382	24614	24685	25392	24514	21511	13338	16966	12204	7560	0
25001	99	1989	1	18	461625	32714	32752	30352	38042	42021	39944	39099	38398	31811	26111	25366	24482	20309	15380	7520	8910	5748	2666	0
25001	99	1989	2	18	488156	31460	31282	29256	37974	41848	39582	38846	36776	29522	24418	24528	25342	24509	23355	12090	16840	12528	8000	0
25001	99	1990	1	18	464808	33031	32694	30659	36634	41654	40506	39124	38352	34708	25768	25112	24465	21252	15661	7996	8550	5822	2820	0
25001	99	1990	2	18	491442	31874	31285	29463	36472	41580	39956	39082	37244	32391	24064	24166	25267	24498	23868	12778	16242	12732	8480	0
25001	99	1991	1	18	468988	33466	32556	31577	35129	41528	40886	39233	38458	36784	26256	25084	24317	21900	15813	9349	7886	5821	2945	0
25001	99	1991	2	18	495654	32202	31258	30356	34716	41785	40146	39300	37730	34696	24419	24061	24948	24566	23686	15048	14926	12833	8978	0
25001	99	1992	1	18	473623	33884	32435	32568	33694	41504	41132	39444	38754	37580	27536	25448	24222	22294	16378	10810	7026	5807	3107	0
25001	99	1992	2	18	500164	32456	31194	31244	33284	41898	40252	39548	38261	35862	25636	24334	24608	24712	23602	17598	13262	12897	9516	0
25001	99	1993	1	18	478254	33998	32732	33166	32590	41328	41254	39680	39100	37988	29276	25786	24248	22493	17286	12102	6168	5784	3275	0
25001	99	1993	2	18	504713	32474	31502	31716	32311	41741	40204	39839	38866	36630	27342	24522	24499	24788	23640	20068	11634	12940	9997	0
25001	99	1994	1	18	482107	33772	33250	33321	32050	40524	41152	40114	39320	38247	31582	25652	24331	22715	18217	12948	5740	5746	3426	0
25001	99	1994	2	18	508704	32185	32032	31908	31784	40842	40248	40164	39352	37208	29616	24404	24426	24914	23681	21861	10626	13022	10431	0
25001	99	1995	1	18	485789	33618	33617	33321	32368	39084	40944	40667	39300	38405	34494	25318	24223	22850	19059	13252	6154	5543	3572	0
25001	99	1995	2	18	512422	31817	32462	32000	32059	39198	40454	40364	39580	37726	32603	24111	24101	24962	23702	22434	11308	12680	10861	0
25001	99	1996	1	18	489619	33500	34036	33168	33284	37396	40736	40982	39386	38528	36566	25840	24264	22787	19686	13443	7274	5092	3651	0
25001	99	1996	2	18	516032	31410	32792	31964	32979	37229	40591	40528	39812	38220	34972	24458	24017	24688	23772	22358	13404	11662	11176	0
25001	99	1997	1	18	493418	33104	34337	32948	34349	36156	40770	41366	39546	38803	37283	27000	24551	22588	19972	13899	8460	4546	3740	0
25001	99	1997	2	18	519376	30982	32942	31791	34071	36278	40624	40690	39977	38631	36024	25565	24122	24197	23791	22173	15638	10348	11532	0
25001	99	1998	1	18	497896	32758	34064	32907	34854	35838	41136	42073	40041	39136	37655	28308	24652	22344	19946	14546	9595	4108	3935	0
25001	99	1998	2	18	522967	30777	32472	31869	34411	37234	40771	40774	40233	38956	36479	26973	23896	23589	23529	21931	17746	9160	12167	0
25001	99	1999	1	18	501939	33067	33753	33550	34792	35477	40698	41803	40561	39328	37860	30565	24524	22402	20122	15270	10268	3891	4008	0
25001	99	1999	2	18	526889	31102	32147	32556	34174	37012	40351	40545	40558	39400	36999	29172	23754	23467	23550	21900	19276	8409	12517	0
25001	99	2000	1	18	506006	33433	33509	34035	34586	35779	39787	41542	41299	39390	37979	33423	24116	22330	20148	15944	10424	4292	3990	0
25001	99	2000	2	18	530676	31543	31715	33180	33803	37171	39721	40324	40872	39624	37413	32091	23409	23124	23489	21822	19751	9075	12549	0
25001	99	2001	1	18	510298	33585	33337	34406	34627	36383	38562	41427	41933	39488	38226	35466	24497	22463	19948	16480	10520	5135	3815	0
25001	99	2001	2	18	534456	31929	31262	33447	34077	37394	38702	40264	41189	39843	37817	34354	23697	22975	23139	21844	19644	10830	12049	0
25001	99	2002	1	18	514491	33699	33025	34718	34680	36992	37372	41540	42328	39631	38555	36282	25702	22825	19883	16814	10889	5955	3601	0
25001	99	2002	2	18	538070	32073	30958	33498	34441	37521	37661	40544	41321	40042	38330	35357	24860	23131	22798	21965	19516	12669	11385	0
25001	99	2003	1	18	518500	33738	32902	34655	34985	37445	36320	41803	42402	39978	38777	36697	27297	23074	19982	17014	11419	6629	3383	0
25001	99	2003	2	18	541521	32056	30987	33228	34958	37450	36884	40871	41117	40318	38886	35963	26459	23219	22612	21980	19479	14357	10697	0
25001	99	2004	1	18	521996	33456	33174	34226	35408	37582	35750	41575	42239	40606	39016	36901	29448	22908	20117	17205	11941	7076	3368	0
25001	99	2004	2	18	544777	31961	31310	32696	35422	37354	36422	40772	40868	40699	39314	36456	28558	23029	22446	21990	19461	15539	10480	0
25001	99	2005	1	18	525739	33033	33519	34016	35545	37636	36075	40728	42085	41354	39123	37029	32165	22519	20179	17274	12533	7267	3659	0
25001	99	2005	2	18	548424	31746	31738	32321	35464	37605	36430	40242	40733	41027	39534	36877	31383	22653	22120	21923	19442	15989	11197	0
25001	99	2006	1	18	530155	32815	33717	34016	35758	37604	36862	39598	42029	41996	39227	37302	34103	22929	20390	17179	13106	7415	4109	0
25001	99	2006	2	18	552517	31536	32166	32085	35297	38125	36767	39322	40728	41360	39756	37313	33599	22953	21989	21631	19535	16079	12276	0
25001	99	2007	1	18	534515	32718	33861	33856	36118	37273	37791	38501	42197	42406	39369	37657	34883	24157	20773	17179	13538	7729	4509	0
25001	99	2007	2	18	556464	31504	32307	31953	35207	38298	37222	38320	41041	41523	39936	37850	34589	24128	22156	21355	19683	16116	13276	0
25002	99	1978	1	18	273815	25668	25186	25880	25956	25870	23785	14800	15246	16348	16293	15780	8694	10762	9610	7412	3984	1696	845	0
25002	99	1978	2	18	288870	24254	24320	24844	25314	25256	22862	14326	15306	16926	16429	16328	9676	12872	12392	10977	8247	5202	3339	0
25002	99	1979	1	18	275491	24816	25437	25933	26001	25560	24773	15992	14820	15956	16282	15711	10264	9897	9646	7508	4276	1752	867	0
25002	99	1979	2	18	290912	23440	24363	24962	25318	25225	23730	15526	14883	16616	16592	16152	11452	11853	12449	11124	8442	5317	3468	0
25002	99	1980	1	18	277275	23958	25826	25840	25992	25231	25106	17895	14416	15687	16245	15761	11794	8999	9657	7534	4559	1874	901	0
25002	99	1980	2	18	293025	22586	24487	24945	25415	25136	24074	17346	14533	16217	16808	16146	13064	10726	12565	11256	8628	5475	3618	0
25002	99	1981	1	18	279047	23178	26166	25698	26014	24935	25185	19774	14260	15520	16126	15732	13188	8194	9736	7600	4802	1998	941	0
25002	99	1981	2	18	295135	21806	24734	24822	25495	25019	24214	19134	14380	15946	16850	16189	14457	9694	12729	11424	8814	5642	3786	0
25002	99	1982	1	18	280841	22598	26251	25544	26028	24754	25164	21608	14314	15288	16040	15676	14377	7545	9838	7662	5028	2136	990	0
25002	99	1982	2	18	297274	21238	24820	24610	25570	24940	24175	20998	14335	15750	16832	16186	15706	8938	12860	11466	9080	5819	3951	0
25002	99	1983	1	18	282883	22618	25874	25468	26000	24623	25096	23345	14678	14971	15864	15682	14822	7986	9556	7742	5228	2302	1028	0
25002	99	1983	2	18	299623	21332	24408	24426	25682	24784	24194	22717	14584	15394	16784	16200	16170	9553	12496	11456	9362	5996	4085	0
25002	99	1984	1	18	285048	23020	25035	25589	25960	24612	24934	24388	15936	14550	15532	15706	14752	9490	8846	7794	5329	2488	1087	0
25002	99	1984	2	18	302000	21786	23616	24318	25680	24823	24246	23661	15781	14938	16484	16353	16016	11316	11542	11498	9518	6178	4246	0
25002	99	1985	1	18	287241	23115	24134	26068	26252	25000	24534	24662	17650	14106	15272	15636	14870	10997	8028	7800	5358	2671	1088	0
25002	99	1985	2	18	305046	22170	22822	24644	26269	25244	24101	23923	17368	14458	16036	16581	16018	12905	10400	11612	9682	6408	4405	0
25002	99	1986	1	18	289341	23040	23368	26548	26586	25438	24028	24647	19330	13924	15118	15496	14918	12398	7297	7875	5422	2825	1083	0
25002	99	1986	2	18	308197	22399	22156	25170	26862	25634	23864	23993	18920	14188	15727	16663	16086	14290	9364	11780	9887	6633	4581	0
25002	99	1987	1	18	291076	23012	22826	26635	26492	25480	23694	24592	21154	13977	14919	15438	14838	13560	6784	8016	5518	2978	1163	0
25002	99	1987	2	18	310419	22398	21642	25275	26709	25756	23648	23992	20749	14122	15543	16672	16118	15544	8694	11910	9976	6877	4794	0
25002	99	1988	1	18	292369	22771	22816	26206	26452	25426	23372	24419	22864	14299	14622	15258	14806	14014	7242	7814	5628	3112	1248	0
25002	99	1988	2	18	312078	22114	21724	24823	26538	25872	23322	23982	22419	14314	15180	16620	16158	16000	9344	11547	10006	7127	4988	0
25002	99	1989	1	18	293337	22383	23153	25290	26584	25346	23123	24110	23847	15488	14197	14922	14782	13986	8638	7232	5712	3184	1360	0
25002	99	1989	2	18	313418	21748	22135	23958	26413	25872	23132	23982	23294	15446	14691	16314	16313	15848	11086	10620	10071	7278	5217	0
25002	99	1990	1	18	294596	22177	23328	24346	26928	25146	22896	23788	24202	17363	13790	14682	14748	14056	9973	6632	5802	3243	1496	0
25002	99	1990	2	18	315039	21478	22489	23033	26455	25758	23058	23890	23640	17209	14288	15920	16525	15860	12671	9618	10216	7441	5490	0
25002	99	1991	1	18	296227	22154	23335	23516	27239	24958	22732	23516	24324	19271	13650	14547	14668	14072	11202	6128	5951	3336	1628	0
25002	99	1991	2	18	316947	21285	22674	22206	26686	25570	22979	23828	23814	18980	14100	15656	16582	15940	14056	8724	10422	7650	5795	0
25002	99	1992	1	18	297757	22096	23260	22877	27258	24824	22546	23364	24319	21146	13706	14362	14602	14068	12251	5760	6118	3436	1764	0
25002	99	1992	2	18	318760	21240	22614	21568	26737	25338	22902	23830	23795	20836	14007	15468	16562	15982	15284	8100	10588	7774	6135	0
25002	99	1993	1	18	299339	21874	22977	22858	26748	25048	22420	23094	24335	22836	14072	14106	14457	14130	12736	6192	6052	3544	1860	0
25002	99	1993	2	18	320617	21114	22354	21604	26100	25578	22887	23602	23836	22546	14203	15110	16538	16044	15742	8755	10310	7838	6456	0
25002	99	1994	1	18	300967	21588	22552	23269	25812	25582	22482	22826	24206	23768	15300	13724	14251	14177	12777	7398	5643	3662	1950	0
25002	99	1994	2	18	322486	20826	22049	22086	25018	26172	22848	23402	23922	23394	15380	14620	16266	16267	15588	10460	9534	7926	6728	0
25002	99	1995	1	18	302592	21228	22304	23496	24972	26102	22551	22610	23966	24056	17192	13356	14124	14151	12874	8599	5162	3762	2087	0
25002	99	1995	2	18	324326	20506	21772	22520	24178	26508	22804	23272	23944	23696	17149	14236	15870	16536	15570	12012	8668	8132	6953	0
25002	99	1996	1	18	303973	20721	22244	23482	24244	26388	22659	22483	23688	24128	19069	13272	14018	14118	12916	9700	4762	3886	2195	0
25002	99	1996	2	18	325973	20164	21537	22728	23536	26631	22954	23056	23914	23865	18882	14018	15660	16593	15606	13380	7868	8408	7173	0
25002	99	1997	1	18	305107	20367	22199	23332	23649	26198	22894	22414	23386	24101	20874	13365	13900	14088	12934	10594	4488	4048	2276	0
25002	99	1997	2	18	327326	19780	21438	22710	22958	26416	23377	22838	23825	23760	20710	13902	15507	16564	15655	14541	7333	8606	7406	0
25002	99	1998	1	18	311766	20490	21143	22440	24643	23748	23315	22150	22732	23735	23884	18613	13016	13655	13068	11123	7798	3287	2926	0
25002	99	1998	2	18	334517	19582	20472	21768	24634	23950	22835	22450	23191	24221	23960	18804	14136	15731	16325	14857	12223	6467	8911	0
25002	99	1999	1	18	313230	20623	20812	22506	24291	23588	23290	22099	22744	23396	23929	20353	13145	13495	13105	11137	8496	3126	3095	0
25002	99	1999	2	18	336186	19804	20089	21815	24209	23912	22864	22382	23045	24114	23951	20609	14036	15614	16282	14914	13247	6080	9219	0
25002	99	2000	1	18	314706	20810	20654	22440	23704	23829	23106	22126	22693	23044	23956	22006	13502	13250	12975	11261	8824	3422	3104	0
25002	99	2000	2	18	337623	19983	19864	21799	23458	24273	22791	22185	23009	23794	24033	22281	14240	15257	16213	15029	13622	6615	9177	0
25002	99	2001	1	18	316225	20928	20617	22209	23383	23957	22719	22355	22617	22883	23824	22978	14671	12919	12760	11378	8906	4150	2971	0
25002	99	2001	2	18	339060	20148	19795	21535	23305	24198	22468	22132	22966	23573	24133	23211	15352	14741	15989	15238	13525	7987	8764	0
25002	99	2002	1	18	317655	20972	20628	21878	23322	23767	22343	22766	22554	22715	23604	23258	16447	12622	12698	11391	8987	4854	2849	0
25002	99	2002	2	18	340403	20332	19688	21163	23384	23829	22142	22249	22853	23425	24117	23547	17111	14274	15679	15460	13506	9276	8368	0
25002	99	2003	1	18	319016	21142	20700	21395	23416	23373	21961	23241	22435	22608	23353	23348	18144	12571	12689	11403	9013	5482	2742	0
25002	99	2003	2	18	341646	20426	19771	20743	23361	23411	21873	22500	22692	23246	24061	23730	18810	14030	15455	15556	13536	10352	8093	0
25002	99	2004	1	18	320158	21213	20801	21015	23461	22907	21556	23496	22322	22669	23038	23409	19776	12690	12580	11503	9013	5986	2723	0
25002	99	2004	2	18	342644	20396	19988	20285	23345	22826	21587	22775	22459	23144	23908	23745	20538	13941	15277	15561	13621	11228	8020	0
25002	99	2005	1	18	321448	21157	20990	20871	23119	22725	21467	23348	22420	22653	22696	23431	21361	13069	12371	11469	9115	6255	2931	0
25002	99	2005	2	18	343876	20339	20176	20072	22934	22685	21456	22795	22289	23122	23601	23817	22181	14134	14934	15494	13784	11560	8503	0
25002	99	2006	1	18	323161	21124	21141	20909	22533	22884	21600	22944	22682	22587	22570	23320	22301	14216	12098	11332	9258	6362	3300	0
25002	99	2006	2	18	345592	20249	20380	20109	22168	23256	21294	22501	22242	23083	23435	23923	23096	15256	14445	15270	14020	11517	9348	0
25002	99	2007	1	18	324855	21117	21213	21006	21997	23063	21571	22521	23121	22536	22448	23117	22616	15935	11848	11307	9329	6459	3651	0
25002	99	2007	2	18	347218	20197	20589	20110	21489	23731	21047	22132	22366	22972	23335	23913	23430	17036	13997	14990	14263	11531	10090	0
25003	99	1978	1	18	235361	21955	21564	21586	20752	21140	23514	15797	14813	14910	13704	11968	7072	8596	7167	5548	3158	1377	740	0
25003	99	1978	2	18	235674	21141	21126	20756	20388	20834	19724	13506	13500	13938	13249	12270	7423	9786	9032	7794	5646	3487	2074	0
25003	99	1979	1	18	235365	21122	21598	21632	20842	20544	23637	16502	14588	14540	14000	12007	8072	7929	7218	5568	3412	1408	746	0
25003	99	1979	2	18	236591	20346	21142	20872	20292	20677	20128	14412	13167	13753	13344	12334	8516	9062	9118	7868	5878	3536	2146	0
25003	99	1980	1	18	235467	20295	21745	21600	20912	20156	22912	17872	14295	14264	14211	12154	9066	7230	7288	5604	3627	1478	758	0
25003	99	1980	2	18	237567	19600	21158	20950	20282	20451	20124	15714	12878	13565	13435	12485	9544	8284	9220	7902	6105	3642	2228	0
25003	99	1981	1	18	235436	19595	21796	21483	20978	19930	21823	19246	14137	14102	14276	12376	9914	6564	7430	5648	3788	1574	776	0
25003	99	1981	2	18	238285	18912	21084	20888	20374	20246	19840	16914	12811	13430	13476	12602	10454	7530	9355	7979	6290	3771	2329	0
25003	99	1982	1	18	235403	19109	21586	21296	21044	19895	20716	20365	14212	13976	14278	12590	10664	6050	7510	5715	3900	1698	799	0
25003	99	1982	2	18	238997	18384	20854	20688	20542	20082	19607	17969	12823	13319	13498	12697	11322	6874	9464	8096	6446	3892	2440	0
25003	99	1983	1	18	235632	19030	21078	21141	21111	19882	19842	21162	14474	13914	14158	12838	11004	6271	7260	5830	3961	1853	823	0
25003	99	1983	2	18	239887	18256	20353	20512	20652	19913	19514	18780	13082	13184	13458	12807	11740	7064	9204	8218	6587	4034	2529	0
25003	99	1984	1	18	235945	19210	20288	21122	21042	19918	19298	21294	15302	13776	13874	13116	11060	7178	6695	5914	3992	2012	854	0
25003	99	1984	2	18	240758	18284	19618	20466	20642	19908	19378	19188	13968	12873	13287	12910	11796	8113	8535	8302	6685	4215	2590	0
25003	99	1985	1	18	237336	19424	19543	21207	21367	20522	19240	21058	16660	13372	13427	13200	11124	8054	6132	5943	4022	2164	877	0
25003	99	1985	2	18	241234	18356	18950	20410	21062	19902	18982	19176	15126	12470	13007	12900	11886	9067	7766	8372	6667	4388	2747	0
25003	99	1986	1	18	239249	19535	19028	21267	21724	21227	19319	20574	18082	13103	13094	13200	11300	8832	5631	6046	4079	2292	916	0
25003	99	1986	2	18	242294	18437	18436	20352	21449	20018	18636	18994	16240	12320	12824	12896	11996	9940	7054	8504	6712	4538	2948	0
25003	99	1987	1	18	240022	19457	18684	21122	21539	21432	19246	19682	19336	13198	12992	13260	11555	9544	5246	6175	4172	2390	992	0
25003	99	1987	2	18	243685	18311	18064	20207	21227	20304	18438	18890	17334	12380	12768	12994	12145	10814	6491	8656	6884	4678	3100	0
25003	99	1988	1	18	239440	19066	18596	20560	21279	21508	19088	18865	20200	13380	12882	13124	11791	9840	5464	5992	4284	2446	1075	0
25003	99	1988	2	18	243698	17923	17948	19676	20910	20418	18132	18790	18115	12600	12620	12957	12251	11203	6688	8419	7022	4788	3238	0
25003	99	1989	1	18	238684	18574	18735	19718	21142	21448	18949	18330	20424	14084	12686	12835	12048	9883	6268	5536	4374	2484	1166	0
25003	99	1989	2	18	243529	17493	17960	18908	20714	20409	17944	18642	18498	13424	12283	12794	12342	11248	7687	7800	7125	4866	3392	0
25003	99	1990	1	18	238896	18122	18918	18939	21242	21359	18910	18068	20002	15410	12464	12649	12286	10049	7077	5082	4506	2548	1265	0
25003	99	1990	2	18	244319	17125	17992	18244	20654	20416	17925	18468	18554	14680	12036	12669	12474	11413	8660	7168	7283	4958	3600	0
25003	99	1991	1	18	239175	17738	18908	18304	21262	21234	18895	17966	19274	16793	12384	12572	12422	10290	7784	4664	4695	2628	1362	0
25003	99	1991	2	18	245210	16874	17936	17650	20543	20323	18017	18359	18374	15876	12012	12598	12574	11562	9540	6570	7484	5096	3822	0
25003	99	1992	1	18	238930	17446	18684	17825	20959	21044	18834	18012	18466	17938	12478	12514	12466	10510	8397	4350	4835	2717	1455	0
25003	99	1992	2	18	245549	16699	17682	17148	20224	20090	18150	18272	18194	16924	12028	12528	12621	11674	10354	6056	7646	5241	4018	0
25003	99	1993	1	18	239217	17162	18360	17787	20403	21015	18918	18069	17900	18806	12727	12462	12434	10796	8665	4596	4742	2826	1549	0
25003	99	1993	2	18	246081	16438	17378	17060	19648	20038	18214	18172	18119	17777	12266	12444	12576	11859	10742	6308	7455	5404	4183	0
25003	99	1994	1	18	240278	16940	18042	18103	19720	21096	19202	18122	17649	19086	13568	12284	12262	11121	8750	5350	4416	2929	1638	0
25003	99	1994	2	18	247190	16228	17124	17191	18985	20094	18302	18125	18096	18232	13110	12187	12448	12064	10844	7292	6924	5564	4380	0
25003	99	1995	1	18	241279	16784	17674	18343	19074	21202	19527	18119	17560	18716	14930	12082	12098	11350	8935	6078	4054	3047	1706	0
25003	99	1995	2	18	248318	16072	16782	17343	18392	20070	18474	17993	18078	18248	14361	11950	12338	12234	11021	8216	6382	5746	4618	0
25003	99	1996	1	18	242109	16580	17360	18380	18487	21252	19795	18184	17552	18168	16186	12006	12100	11508	9140	6728	3706	3185	1792	0
25003	99	1996	2	18	249253	15802	16512	17466	17826	19965	18655	17856	18082	18081	15570	11905	12287	12362	11156	9066	5868	5980	4814	0
25003	99	1997	1	18	242901	16352	17146	18305	18126	20940	19992	18380	17602	17652	17256	12098	12094	11624	9400	7276	3467	3277	1914	0
25003	99	1997	2	18	250277	15574	16416	17380	17405	19636	18840	17817	18044	17976	16678	11899	12300	12426	11332	9870	5458	6192	5034	0
25003	99	1998	1	18	244531	15852	16453	17515	19170	18085	18887	18484	17842	17385	18008	15856	11476	11065	10231	7972	5386	2521	2343	0
25003	99	1998	2	18	254436	15192	15686	16672	18516	18147	18431	18058	18051	18071	17906	15208	11543	11756	11800	10411	8124	4689	6175	0
25003	99	1999	1	18	245136	15969	16204	17349	18984	17934	18650	18447	17966	17374	17580	16872	11619	11033	10302	8173	5831	2400	2449	0
25003	99	1999	2	18	255234	15233	15469	16592	18287	18024	18203	18096	17988	18035	17792	16283	11532	11740	11798	10519	8835	4388	6420	0
25003	99	2000	1	18	246219	16173	16073	17116	18678	18255	18283	18393	18092	17401	17262	17737	11965	10970	10290	8434	6028	2604	2465	0
25003	99	2000	2	18	256490	15355	15403	16451	17939	18272	17947	18113	17959	17983	17777	17199	11731	11695	11748	10692	9171	4664	6391	0
25003	99	2001	1	18	247322	16283	15981	16899	18500	18606	17786	18367	18203	17511	17017	18124	12775	10837	10195	8660	6137	3069	2372	0
25003	99	2001	2	18	257765	15480	15322	16217	17922	18420	17565	18124	17997	18004	17768	17685	12496	11458	11603	10866	9216	5450	6172	0
25003	99	2002	1	18	248385	16309	15855	16790	18299	18837	17369	18459	18303	17526	16956	17912	14015	10706	10120	8849	6279	3520	2281	0
25003	99	2002	2	18	258969	15544	15243	16003	17890	18475	17251	18177	18048	17978	17777	17692	13660	11265	11432	11036	9324	6144	6030	0
25003	99	2003	1	18	249455	16442	15831	16596	18106	18884	17013	18595	18342	17591	16972	17499	15164	10734	10133	8979	6437	3932	2205	0
25003	99	2003	2	18	260108	15684	15217	15753	17820	18480	17058	18198	18058	17940	17827	17493	14807	11230	11312	11156	9412	6761	5902	0
25003	99	2004	1	18	250581	16664	15937	16339	18008	18845	16882	18462	18311	17752	16956	17134	16108	10942	10107	9075	6647	4227	2185	0
25003	99	2004	2	18	261497	15907	15234	15543	17891	18395	17011	18085	18083	17935	17816	17376	15857	11209	11289	11190	9520	7333	5823	0
25003	99	2005	1	18	251679	16761	16123	16215	17717	18738	17185	18043	18264	17883	17003	16829	16898	11263	10070	9099	6907	4347	2334	0
25003	99	2005	2	18	262909	15991	15345	15503	17622	18415	17202	17819	18141	17914	17753	17347	16719	11369	11256	11130	9689	7615	6079	0
25003	99	2006	1	18	252687	16762	16254	16157	17320	18596	17657	17546	18248	17988	17141	16566	17293	12014	9982	9026	7142	4422	2573	0
25003	99	2006	2	18	264097	15989	15505	15511	16965	18624	17412	17418	18172	17942	17773	17349	17192	12095	11035	10983	9881	7688	6563	0
25003	99	2007	1	18	253668	16808	16299	16071	17110	18337	18033	17124	18341	18066	17186	16470	17138	13187	9856	8977	7326	4539	2800	0
25003	99	2007	2	18	265221	16053	15596	15512	16462	18684	17554	17071	18224	17978	17753	17370	17210	13219	10858	10820	10067	7815	6975	0
25004	99	1988	1	18	326833	24101	24006	22955	26324	26714	27639	27276	28149	21873	18844	18281	18335	14784	10451	5572	6038	3697	1794	0
25004	99	1988	2	18	340131	23152	22921	21633	24800	25554	26947	27080	26176	19711	17403	17784	19169	17701	14734	8934	11752	8756	5924	0
25004	99	1989	1	18	328031	24299	24105	22412	25920	26350	27730	27320	27670	23521	18756	18147	18177	15413	11464	5099	5986	3761	1901	0
25004	99	1989	2	18	341516	23358	23084	21144	24471	25212	26992	27026	26402	21227	17198	17542	18997	17947	16132	8069	11585	8871	6259	0
25004	99	1990	1	18	329758	24399	24164	22458	25213	25848	27906	27474	27257	25501	18633	18023	17957	16007	11924	5431	5764	3790	2009	0
25004	99	1990	2	18	343113	23400	23024	21232	23930	24755	27131	27044	26583	23112	17018	17248	18652	18244	16628	8527	11066	8916	6603	0
25004	99	1991	1	18	331988	24399	24172	22993	24178	25398	27997	27768	27198	26803	19135	17907	17750	16459	12140	6467	5340	3766	2118	0
25004	99	1991	2	18	345101	23396	22914	21787	23060	24254	27311	27217	26806	24546	17504	17007	18132	18486	16647	10142	10074	8884	6934	0
25004	99	1992	1	18	334377	24353	24121	23534	23195	25214	27946	28000	27252	27301	20207	18079	17491	16680	12562	7657	4772	3789	2224	0
25004	99	1992	2	18	347335	23284	22969	22383	21989	24030	27366	27419	27021	25313	18532	17045	17708	18565	16694	11974	8925	8882	7236	0
25004	99	1993	1	18	336700	24153	24204	23925	22469	24979	27702	28267	27340	27523	21497	18351	17302	16695	13154	8788	4180	3840	2331	0
25004	99	1993	2	18	349650	22923	23261	22817	21126	23896	27248	27666	27124	25947	19774	17163	17415	18482	16879	13718	7728	8940	7543	0
25004	99	1994	1	18	338712	23694	24443	24167	22049	24493	27196	28734	27486	27375	23257	18327	17272	16662	13711	9668	3914	3827	2437	0
25004	99	1994	2	18	351733	22461	23558	23117	20640	23549	26902	27955	27251	26448	21289	17032	17191	18359	17154	15028	7032	8938	7829	0
25004	99	1995	1	18	340802	23296	24586	24297	22192	23745	26654	29089	27612	27182	25292	18236	17213	16562	14235	10093	4293	3730	2495	0
25004	99	1995	2	18	353852	22209	23647	23154	20722	23003	26467	28193	27391	26820	23139	16881	16927	18059	17495	15539	7553	8561	8092	0
25004	99	1996	1	18	342887	23078	24583	24334	22699	22685	26389	29164	27783	27167	26593	18706	17153	16424	14657	10309	5152	3499	2512	0
25004	99	1996	2	18	355959	22056	23657	23069	21247	22145	26134	28336	27531	27072	24589	17341	16713	17583	17786	15582	9036	7795	8287	0
25004	99	1997	1	18	344507	22855	24497	24295	23148	21603	26382	29010	27846	27205	27056	19696	17319	16223	14902	10674	6078	3142	2576	0
25004	99	1997	2	18	357649	21880	23514	23125	21748	21049	26064	28264	27629	27260	25321	18338	16726	17164	17881	15622	10678	6909	8477	0
25004	99	1998	1	18	346110	22744	24243	24394	23449	20733	26371	28679	27934	27257	27239	20891	17577	16073	14978	11171	6967	2745	2665	0
25004	99	1998	2	18	359355	21842	23119	23413	22071	20126	26113	27972	27744	27312	25892	19525	16818	16866	17814	15782	12244	6013	8689	0
25004	99	1999	1	18	348411	22939	23841	24585	23935	20152	25934	28348	28332	27369	27150	22590	17636	16036	15016	11621	7631	2545	2751	0
25004	99	1999	2	18	361445	21962	22701	23664	22629	19435	25762	27648	27983	27434	26355	21001	16746	16656	17733	16000	13403	5527	8806	0
25004	99	2000	1	18	350974	23171	23446	24729	24217	20407	24949	28074	28768	27472	27026	24607	17584	16016	14952	12079	7922	2811	2744	0
25004	99	2000	2	18	363577	22114	22427	23732	22979	19453	24922	27425	28223	27594	26714	22784	16656	16400	17431	16281	13815	5997	8630	0
25004	99	2001	1	18	353560	23298	23227	24770	24028	21346	23783	27902	29021	27669	27018	25930	18032	16077	14803	12517	8096	3435	2608	0
25004	99	2001	2	18	365838	22225	22223	23811	22753	20349	23785	27301	28402	27747	27006	24202	17082	16188	16952	16546	13861	7260	8145	0
25004	99	2002	1	18	356034	23347	23111	24741	23811	22168	22806	27830	29125	27883	27031	26467	19026	16345	14652	12782	8375	4117	2417	0
25004	99	2002	2	18	368091	22258	22103	23714	22554	21407	22576	27302	28437	27859	27286	25011	17988	16255	16533	16681	13920	8626	7581	0
25004	99	2003	1	18	358538	23425	23075	24566	23854	22733	22043	27630	29137	28140	27114	26759	20223	16653	14579	12884	8732	4769	2222	0
25004	99	2003	2	18	370297	22198	22165	23347	22695	22229	21565	27204	28397	28040	27377	25677	19126	16396	16238	16685	14034	9895	7029	0
25004	99	2004	1	18	360826	23430	23259	24140	24081	23040	21601	27083	28969	28579	27271	26751	21875	16724	14569	12944	9062	5255	2193	0
25004	99	2004	2	18	372390	22109	22310	22939	22911	22655	20993	26763	28247	28342	27479	26179	20579	16297	16045	16625	14211	10863	6843	0
25004	99	2005	1	18	362963	23303	23466	23670	24469	22874	21976	26135	28691	29017	27375	26634	23819	16672	14595	12916	9463	5464	2424	0
25004	99	2005	2	18	374503	22037	22431	22615	23242	22459	21215	25986	28022	28594	27646	26531	22334	16178	15790	16374	14520	11232	7297	0
25004	99	2006	1	18	365295	23172	23617	23349	24810	22488	22885	25007	28535	29262	27561	26604	25096	17081	14712	12833	9917	5577	2789	0
25004	99	2006	2	18	376671	21933	22545	22306	23698	21897	22066	24879	27888	28767	27789	26794	23750	16597	15582	15965	14842	11296	8077	0
25004	99	2007	1	18	367557	23063	23694	23177	24871	22347	23566	24075	28483	29363	27772	26606	25632	18021	15006	12744	10225	5800	3112	0
25004	99	2007	2	18	378728	21828	22581	22099	23779	21613	22988	23697	27883	28794	27883	27045	24570	17498	15657	15590	15023	11399	8801	0
25005	99	1988	1	18	371568	23374	24429	24387	30611	31926	26754	27183	27741	25309	18845	18916	20681	20401	18639	10962	11174	6463	3773	0
25005	99	1988	2	18	403305	22343	23215	23360	30664	33778	28205	27927	28511	26055	19457	20418	22962	23286	21780	13929	16045	11791	9579	0
25005	99	1989	1	18	377832	23919	24921	24236	30397	32150	27639	27192	27934	27102	19764	18607	20730	20724	19936	10489	11436	6696	3960	0
25005	99	1989	2	18	409855	22930	23487	23340	30308	34032	29070	28099	29029	27789	20316	20129	22961	23453	23574	13040	16293	12101	9904	0
25005	99	1990	1	18	383906	24505	25060	24756	29730	32525	28351	27418	27967	28913	20739	18376	20557	21101	20241	11310	11279	6926	4152	0
25005	99	1990	2	18	416352	23423	23630	23767	29528	34809	29569	28498	29254	29578	21370	19808	22726	23699	24204	13884	16013	12295	10297	0
25005	99	1991	1	18	389259	24979	25003	25527	28846	33141	28807	27815	27978	29673	22344	18372	20152	21353	19911	13292	10545	7162	4359	0
25005	99	1991	2	18	422335	23744	23733	24374	28590	35795	30007	28932	29285	30566	23091	19562	22318	23923	23847	16499	14864	12466	10739	0
25005	99	1992	1	18	394689	25405	25065	26130	28166	33687	29305	28075	28147	29631	24502	18598	19844	21598	19701	15210	9606	7464	4555	0
25005	99	1992	2	18	428557	24113	23908	24892	27955	36327	30632	29346	29398	30748	25373	19667	21919	24198	23531	19011	13601	12741	11197	0
25005	99	1993	1	18	399877	25697	25277	26603	27638	34037	29722	28416	28257	29518	26325	19276	19554	21773	19728	16734	8807	7764	4751	0
25005	99	1993	2	18	434497	24281	24196	25209	27663	36498	31210	29746	29565	30910	27353	20246	21537	24348	23468	21074	12528	13016	11649	0
25005	99	1994	1	18	404724	25790	25625	26935	27421	34047	29932	28847	28488	29267	27940	20181	19280	21761	20024	17829	8402	7985	4970	0
25005	99	1994	2	18	440068	24212	24670	25282	27661	36319	31682	30144	29937	31059	29048	21155	21283	24204	23557	22779	11750	13270	12056	0
25005	99	1995	1	18	409776	25756	26106	26997	27937	33608	30123	29199	28874	28973	29606	21143	19122	21518	20431	18087	9159	7932	5205	0
25005	99	1995	2	18	446071	24230	25103	25309	28234	35721	32168	30475	30491	31068	30769	22258	21040	23863	23730	23379	12615	13099	12519	0
25005	99	1996	1	18	414836	25717	26583	26994	28792	33007	30385	29492	29229	28894	30369	22799	19155	21113	20702	17793	10956	7418	5438	0
25005	99	1996	2	18	452131	24207	25451	25455	29017	35042	32496	30874	31115	31089	31758	24076	20860	23472	23926	23008	15092	12185	13008	0
25005	99	1997	1	18	420145	25695	27030	27157	29454	32676	30627	29842	29402	29016	30311	25037	19445	20845	20911	17611	12615	6783	5688	0
25005	99	1997	2	18	458426	24075	25850	25710	29718	34770	32441	31439	31699	31216	31894	26504	21052	23076	24204	22695	17419	11160	13504	0
25005	99	1998	1	18	425241	25712	27326	27485	30012	32496	30703	30098	29661	29058	30143	26886	20183	20599	21064	17628	13904	6318	5965	0
25005	99	1998	2	18	464463	24138	26034	26077	30199	34901	32089	31905	32227	31360	31982	28580	21716	22683	24336	22616	19257	10351	14012	0
25005	99	1999	1	18	430403	26011	27340	28142	30046	32546	30966	30019	30138	29225	29919	28503	21164	20339	21053	17877	14824	6087	6204	0
25005	99	1999	2	18	470445	24565	25876	26895	29654	35555	32125	31927	32756	31724	32082	30367	22618	22409	24279	22669	20731	9789	14424	0
25005	99	2000	1	18	436500	26415	27287	28897	30029	32901	31300	29956	30618	29623	29732	30231	22251	20165	20900	18312	14961	6720	6202	0
25005	99	2000	2	18	477414	25036	25846	27664	29246	36192	32458	31941	33242	32284	32196	32186	23732	22144	24090	22852	21274	10644	14387	0
25005	99	2001	1	18	443499	26952	27397	29383	30605	33233	31277	30329	31082	30083	29691	31125	24066	20140	20695	18675	14719	8117	5930	0
25005	99	2001	2	18	485133	25616	25892	28024	30196	35992	32637	32258	33729	32959	32360	33304	25652	21988	23710	23134	21062	12792	13828	0
25005	99	2002	1	18	451232	27724	27519	29737	31263	33539	31275	31004	31587	30399	29890	31196	26455	20431	20556	19004	14700	9325	5628	0
25005	99	2002	2	18	493598	26503	25789	28357	31373	35631	32938	32747	34253	33635	32600	33574	28244	22186	23315	23542	20956	14747	13208	0
25005	99	2003	1	18	458993	28514	27651	29883	32016	33990	31219	31759	31843	30912	30045	31195	28460	21289	20411	19342	14837	10199	5428	0
25005	99	2003	2	18	502195	27379	25886	28477	32376	35581	33248	33389	34523	34289	32977	33760	30515	22876	22975	23840	21056	16359	12689	0
25005	99	2004	1	18	465873	29016	28004	29796	32694	34567	30919	32439	31777	31585	30254	31037	30136	22440	20279	19486	15151	10879	5414	0
25005	99	2004	2	18	509895	27937	26335	28227	33111	35788	33376	33959	34435	34966	33487	33898	32423	23858	22760	23863	21211	17728	12533	0
25005	99	2005	1	18	472298	29403	28358	29821	32851	35296	31037	32768	31774	32062	30678	30769	31827	23594	20174	19386	15594	10997	5909	0
25005	99	2005	2	18	517246	28322	26762	28302	32847	36755	33527	34249	34459	35509	34043	33950	34294	25000	22512	23647	21413	18309	13346	0
25005	99	2006	1	18	479203	29662	28829	30167	32768	35927	31703	32690	32160	32528	31171	30740	32646	25418	20175	19211	15938	10780	6690	0
25005	99	2006	2	18	525044	28614	27291	28692	32150	38258	33614	34338	34723	36021	34738	34070	35375	26964	22359	23241	21671	18176	14749	0
25005	99	2007	1	18	486224	29759	29522	30465	32922	35980	32595	32567	32806	33006	31480	30950	32611	27799	20482	19089	16212	10745	7234	0
25005	99	2007	2	18	532847	28711	28098	28824	32041	38905	33971	34469	35125	36513	35403	34261	35520	29625	22557	22814	22025	18043	15942	0
25006	99	1979	1	18	428473	36687	37404	36948	35529	37798	37876	29970	27332	27764	26884	25182	13932	17230	14451	11466	6891	3332	1797	0
25006	99	1979	2	18	436059	34565	35628	35343	34136	35856	35326	27712	25470	26468	26352	24903	14324	19564	18737	16533	12596	7668	4878	0
25006	99	1980	1	18	433109	35589	37934	37710	36046	37509	38698	31574	27405	27526	27143	25122	16322	15972	14596	11529	7227	3413	1794	0
25006	99	1980	2	18	441569	33743	36164	36006	34318	36053	36220	29494	25705	26070	26516	25117	16530	18240	18749	16736	12877	8049	4982	0
25006	99	1981	1	18	437999	34483	38444	38416	36665	37216	38572	33856	27788	27425	27408	25128	18853	14484	14808	11542	7515	3580	1816	0
25006	99	1981	2	18	447285	32865	36719	36492	34796	36196	36434	31714	26166	25843	26564	25337	18986	16674	18802	16879	13172	8448	5198	0
25006	99	1982	1	18	442813	33560	38926	38844	37390	36986	38299	35868	28483	27480	27435	25368	21013	13168	15048	11569	7776	3757	1843	0
25006	99	1982	2	18	452794	32038	37138	36720	35626	36099	36561	33847	26842	25684	26583	25572	21305	15005	19004	17024	13550	8704	5492	0
25006	99	1983	1	18	447906	33110	39196	38990	38154	37034	38121	37576	29424	27543	27374	25646	22867	12166	15246	11644	7995	3934	1886	0
25006	99	1983	2	18	458367	31652	37197	36774	36504	36154	36660	35752	27714	25645	26552	25828	23394	13595	19124	17198	13875	8964	5785	0
25006	99	1984	1	18	453481	33548	38743	39180	38746	37452	37946	39336	30472	27512	27261	25878	23768	12720	14952	11738	8140	4178	1911	0
25006	99	1984	2	18	464273	32017	36714	36846	37228	36406	36806	37582	28780	25646	26301	26130	24477	13926	18590	17334	14130	9318	6042	0
25006	99	1985	1	18	459380	34602	37570	39538	39349	38198	37658	40387	32155	27632	27068	26156	23762	14924	13888	11905	8212	4426	1950	0
25006	99	1985	2	18	470372	32816	35865	37143	37784	36792	37018	38688	30441	25790	25948	26326	24688	16052	17340	17382	14351	9600	6348	0
25006	99	1986	1	18	464713	35494	36345	40136	40684	39020	37245	40024	34088	27774	26844	26364	23708	17226	12625	12112	8320	4623	2081	0
25006	99	1986	2	18	476113	33402	34776	37834	38972	37358	36906	38468	32373	26253	25710	26272	24836	18458	15884	17463	14532	9914	6702	0
25006	99	1987	1	18	469305	35904	35392	40742	41744	39854	36771	39491	35714	28228	26734	26346	23856	19188	11522	12338	8466	4790	2225	0
25006	99	1987	2	18	481379	33745	33773	38457	39929	38165	36493	38159	34244	26991	25523	26176	25000	20734	14340	17673	14710	10258	7009	0
25006	99	1988	1	18	473732	36019	34929	40946	41689	40648	36569	39442	37329	29145	26686	26274	24092	20838	10695	12550	8590	4961	2330	0
25006	99	1988	2	18	486373	34034	33335	38442	39856	38968	36359	38340	36053	27871	25460	26125	25218	22737	13021	17800	14890	10530	7334	0
25006	99	1989	1	18	477717	36018	35292	40318	41630	41182	36672	39279	38949	30095	26520	26096	24270	21582	11236	12314	8728	5080	2456	0
25006	99	1989	2	18	490800	34172	33584	37784	39739	39540	36374	38461	37748	28876	25405	25812	25462	23720	13368	17281	15024	10752	7698	0
25006	99	1990	1	18	481504	35926	36242	38927	41701	41707	37058	38942	39789	31658	26460	25834	24474	21498	13212	11408	8920	5152	2596	0
25006	99	1990	2	18	495059	34285	34240	36722	39838	39910	36455	38627	38669	30476	25451	25392	25577	23850	15415	16086	15067	10942	8057	0
25006	99	1991	1	18	485867	35813	37312	37518	41876	42212	37582	38653	39678	33892	26704	25672	24708	21470	15255	10356	9180	5221	2765	0
25006	99	1991	2	18	499714	34270	34980	35594	40090	40094	36828	38728	38862	32564	25762	25144	25588	23987	17696	14700	15181	11134	8512	0
25006	99	1992	1	18	491075	36155	37945	36402	42092	42533	38283	38485	39469	35971	27329	25696	24792	21682	17016	9463	9483	5332	2947	0
25006	99	1992	2	18	505062	34461	35518	34592	40276	40098	37646	38689	39046	34646	26338	24986	25616	24186	19863	13259	15457	11370	9015	0
25006	99	1993	1	18	497158	36754	38107	35858	42118	42727	39084	38690	39382	37828	28229	25794	24824	21979	18552	8838	9780	5482	3132	0
25006	99	1993	2	18	511371	34980	35812	34097	40124	40060	38586	38934	39248	36576	27132	25002	25625	24462	21828	12096	15684	11630	9495	0
25006	99	1994	1	18	502978	37067	38092	36312	41450	43050	39725	39173	39242	39605	29200	25782	24792	22260	19280	9398	9644	5672	3234	0
25006	99	1994	2	18	517263	35258	35946	34405	39360	40358	39163	39206	39418	38409	28120	25046	25394	24759	22838	12560	15309	11832	9882	0
25006	99	1995	1	18	508394	37212	37932	37394	40211	43562	40476	39546	39128	40490	30775	25824	24704	22570	19240	11183	8922	5892	3333	0
25006	99	1995	2	18	522606	35232	36025	35260	38208	41040	39456	39333	39584	39447	29870	25092	25022	24975	23040	14596	14262	11964	10200	0
25006	99	1996	1	18	513943	37115	37878	38456	39083	43998	41280	39836	39300	40198	33083	26160	24704	22876	19226	13018	8110	6157	3465	0
25006	99	1996	2	18	528203	35334	36008	36138	37166	41634	39772	39501	39768	39627	32188	25374	24800	25072	23279	16736	13042	12182	10582	0
25006	99	1997	1	18	518810	36832	38200	38982	38188	44148	41893	40286	39372	39642	35240	26822	24767	23004	19448	14522	7410	6442	3612	0
25006	99	1997	2	18	532926	35232	36172	36588	36230	41922	40014	39960	39795	39544	34396	25956	24626	25098	23462	18736	11798	12477	10920	0
25006	99	1998	1	18	536098	35954	37786	38185	39723	40221	40896	41774	40665	38884	38822	34418	25742	22996	20973	17225	11934	5166	4734	0
25006	99	1998	2	18	552944	34219	35804	36283	37970	38074	39587	41543	40712	39773	39277	33808	25459	23939	24216	22147	17180	9639	13314	0
25006	99	1999	1	18	540468	36339	37447	38705	39554	40040	40812	41664	41222	38998	38508	36109	26638	23099	21092	17484	12946	4870	4941	0
25006	99	1999	2	18	557365	34693	35320	36835	37714	38031	39371	41341	41319	39840	39224	35730	26247	23879	24201	22347	18811	8890	13572	0
25006	99	2000	1	18	545960	37138	37160	39011	39494	40414	40644	41384	41794	39444	38229	37795	27625	23189	21179	17667	13501	5298	4994	0
25006	99	2000	2	18	562553	35146	35161	37168	37424	38717	39031	41032	41839	40016	39253	37554	27225	23889	23934	22640	19667	9385	13472	0
25006	99	2001	1	18	551970	38006	37128	39032	39797	40913	40161	41518	42316	39823	38105	38708	29094	23349	21195	17955	13602	6457	4811	0
25006	99	2001	2	18	568275	35695	35192	37021	37814	39149	38619	41014	42300	40245	39349	38542	28901	23948	23577	22887	19894	11100	13028	0
25006	99	2002	1	18	558104	38833	37240	38924	40012	41372	39790	41916	42776	40144	38266	38450	31239	23754	21217	18292	13707	7583	4589	0
25006	99	2002	2	18	574198	36382	35213	36912	38192	39379	38400	41192	42633	40485	39511	38689	31104	24252	23346	23004	20080	12893	12531	0
25006	99	2003	1	18	564204	39581	37423	38750	40398	41680	39536	42391	42987	40693	38362	37983	33269	24467	21358	18491	13934	8496	4405	0
25006	99	2003	2	18	580103	36951	35517	36670	38634	39335	38359	41377	42747	41012	39597	38685	33169	24887	23183	23073	20249	14532	12126	0
25006	99	2004	1	18	569499	40263	37809	38376	40847	41892	39119	42695	42803	41292	38518	37674	34897	25357	21524	18663	14121	9276	4373	0
25006	99	2004	2	18	585349	37475	36033	36110	39208	39095	38458	41344	42497	41628	39730	38620	34971	25642	23123	23068	20459	15913	11975	0
25006	99	2005	1	18	574551	40647	38602	38080	40668	42315	39190	42489	42550	41818	38895	37356	36486	26239	21608	18824	14325	9710	4749	0
25006	99	2005	2	18	590431	37955	36448	35953	39075	39386	38742	41068	42200	42083	39860	38610	36709	26530	23109	22811	20721	16638	12533	0
25006	99	2006	1	18	580164	40596	39585	38234	40218	42707	39839	41914	42712	42356	39256	37212	37348	27631	21766	18887	14664	9822	5417	0
25006	99	2006	2	18	596037	38171	37050	36183	38362	40291	38893	40657	42206	42531	40060	38709	37685	28124	23174	22459	20961	16882	13639	0
25006	99	2007	1	18	585746	40534	40506	38498	40017	42523	40607	41393	43099	42821	39557	37344	37095	29697	22141	18938	15027	9932	6017	0
25006	99	2007	2	18	601512	38222	37770	36351	37973	40840	38966	40336	42366	42855	40261	38850	37828	30261	23472	22208	21127	17076	14750	0
25007	99	1983	1	18	264516	24278	24452	24266	23752	23014	21619	13951	14069	15350	15434	15272	8264	11316	10942	9030	5619	2594	1294	0
25007	99	1983	2	18	274520	23421	23523	23474	23224	22042	20578	12974	13760	15068	15470	15248	9138	12849	13328	12078	8865	5686	3794	0
25007	99	1984	1	18	264777	23272	24610	24328	23662	22783	22341	15150	13518	14949	15430	15128	9834	10159	10806	8998	5828	2686	1295	0
25007	99	1984	2	18	275098	22577	23574	23556	23203	21949	21179	14243	13208	14691	15496	15180	10591	11714	13218	12060	9106	5745	3808	0
25007	99	1985	1	18	265096	22303	24629	24432	23618	22586	22373	16870	13105	14607	15399	14990	11371	9004	10738	8901	6045	2807	1318	0
25007	99	1985	2	18	275654	21558	23700	23607	23185	21882	21318	15962	12656	14400	15453	15224	11980	10570	13054	11988	9406	5836	3875	0
25007	99	1986	1	18	265386	21348	24717	24434	23646	22376	22254	18334	13005	14404	15261	14815	12760	7978	10756	8787	6232	2938	1341	0
25007	99	1986	2	18	276124	20577	23761	23522	23211	21880	21276	17455	12496	14182	15252	15244	13338	9474	12967	11944	9661	5938	3946	0
25007	99	1987	1	18	265540	20440	24716	24278	23789	22155	21991	19722	13163	14174	15062	14679	13950	7270	10616	8777	6308	3076	1374	0
25007	99	1987	2	18	276487	19744	23600	23402	23288	21858	21054	18932	12562	13948	15064	15210	14556	8582	12827	12006	9792	6036	4026	0
25007	99	1988	1	18	265913	20092	24223	24240	23902	21914	21742	21105	13570	13777	14785	14649	14412	7749	9986	8790	6356	3207	1414	0
25007	99	1988	2	18	276975	19413	23120	23305	23335	21698	20926	20261	12888	13646	14838	15174	15014	8923	12215	12051	9862	6202	4104	0
25007	99	1989	1	18	266497	20228	23276	24295	23998	21778	21492	21894	14783	13271	14426	14652	14305	9248	8987	8684	6373	3334	1473	0
25007	99	1989	2	18	277633	19509	22277	23316	23380	21594	20844	20932	14109	13092	14480	15191	14972	10336	11164	11952	9869	6436	4180	0
25007	99	1990	1	18	266825	20459	22336	24339	23993	21551	21320	21956	16412	12820	14103	14688	14228	10646	7927	8677	6334	3510	1526	0
25007	99	1990	2	18	278631	19661	21433	23466	23482	21648	20863	21080	15714	12486	14170	15182	15032	11680	10040	11818	9902	6714	4260	0
25007	99	1991	1	18	267214	20544	21460	24502	23934	21399	21167	21868	17809	12678	13912	14640	14110	11918	6980	8754	6294	3660	1585	0
25007	99	1991	2	18	279725	19659	20686	23609	23514	21776	20984	21067	17122	12265	13935	15038	15094	13005	8969	11758	9968	6932	4344	0
25007	99	1992	1	18	267429	20400	20610	24519	23878	21534	20917	21657	19186	12832	13670	14459	13960	13048	6374	8678	6337	3704	1666	0
25007	99	1992	2	18	280161	19580	19888	23536	23432	21826	20954	20892	18566	12300	13693	14856	15102	14192	8156	11636	10058	7040	4454	0
25007	99	1993	1	18	267472	20178	20266	24014	23926	21606	20620	21404	20552	13206	13258	14182	13912	13491	6822	8168	6398	3728	1741	0
25007	99	1993	2	18	280331	19396	19536	23107	23352	21820	20774	20764	19860	12574	13368	14618	15106	14626	8518	11061	10128	7110	4613	0
25007	99	1994	1	18	267414	20005	20364	23040	24026	21645	20382	21109	21286	14348	12715	13813	13877	13398	8160	7318	6368	3729	1831	0
25007	99	1994	2	18	280191	19063	19574	22293	23348	21798	20592	20658	20477	13719	12768	14239	15138	14564	9880	10066	10062	7138	4814	0
25007	99	1995	1	18	267225	19740	20505	22054	24036	21726	20236	20794	21347	15961	12281	13464	13814	13289	9440	6484	6396	3718	1940	0
25007	99	1995	2	18	279989	18846	19629	21266	23462	21734	20408	20513	20612	15298	12166	13924	15086	14591	11172	9070	9970	7164	5078	0
25007	99	1996	1	18	267419	19584	20510	21132	24136	21774	20190	20496	21285	17384	12178	13260	13684	13168	10604	5777	6489	3720	2048	0
25007	99	1996	2	18	280144	18790	19528	20314	23553	21599	20298	20486	20610	16694	11964	13691	14904	14621	12438	8142	9960	7222	5330	0
25007	99	1997	1	18	267486	19630	20328	20248	24118	21733	20226	20194	21060	18742	12313	13040	13486	13088	11586	5320	6480	3766	2128	0
25007	99	1997	2	18	280134	18764	19380	19486	23418	21468	20230	20466	20420	18080	11969	13448	14719	14604	13551	7410	9897	7320	5504	0
25007	99	1998	1	18	270492	17137	18370	19434	20826	20315	20576	19961	19757	19665	20242	16356	11399	11878	11500	10060	7047	2920	3049	0
25007	99	1998	2	18	284625	16388	17693	18656	20424	20258	20449	19696	19683	19846	19875	16146	11800	13273	13929	13091	10256	5584	7578	0
25007	99	1999	1	18	270957	17380	17950	19486	20562	19873	20581	19918	19821	19424	20035	17650	11536	11791	11323	10011	7690	2788	3138	0
25007	99	1999	2	18	285109	16579	17354	18636	20125	19971	20328	19566	19624	19921	19727	17462	11817	13059	13763	13102	11142	5193	7740	0
25007	99	2000	1	18	271427	17753	17560	19431	20142	19795	20386	19902	19837	19271	19750	18935	11863	11532	11169	9971	7973	3101	3056	0
25007	99	2000	2	18	285625	16854	17013	18573	19640	20036	20118	19483	19575	19822	19583	18713	12035	12747	13554	13141	11524	5557	7657	0
25007	99	2001	1	18	271848	18065	17238	19169	20007	19810	19924	19994	19799	19249	19457	19596	12925	11099	10980	9913	8004	3784	2835	0
25007	99	2001	2	18	286095	17187	16644	18447	19384	20013	19713	19539	19572	19711	19388	19402	13066	12194	13214	13194	11562	6568	7297	0
25007	99	2002	1	18	272108	18248	17041	18799	19883	19759	19456	20182	19770	19222	19250	19624	14388	10756	10803	9876	7994	4435	2622	0
25007	99	2002	2	18	286359	17487	16319	18122	19385	19788	19256	19692	19565	19491	19320	19564	14558	11653	12946	13147	11601	7512	6953	0
25007	99	2003	1	18	272244	18351	17038	18356	19798	19534	19008	20399	19744	19241	19052	19505	15620	10703	10667	9783	7988	4983	2474	0
25007	99	2003	2	18	286333	17620	16241	17695	19498	19322	18869	19840	19449	19301	19392	19507	15859	11474	12722	12941	11664	8321	6618	0
25007	99	2004	1	18	272103	18271	17241	17872	19839	19115	18482	20547	19706	19316	18787	19251	16813	10841	10543	9642	7956	5430	2451	0
25007	99	2004	2	18	286079	17616	16379	17272	19503	18837	18525	19850	19247	19214	19413	19326	17090	11465	12492	12772	11676	9022	6380	0
25007	99	2005	1	18	272184	18069	17588	17456	19647	18909	18229	20404	19713	19338	18629	18975	18003	11152	10345	9544	7926	5627	2630	0
25007	99	2005	2	18	286132	17511	16627	16897	19238	18686	18368	19685	19157	19151	19285	19161	18287	11656	12173	12595	11690	9371	6594	0
25007	99	2006	1	18	272782	17906	17936	17164	19191	19084	18257	19946	19836	19348	18625	18706	18656	12162	10016	9445	7920	5640	2944	0
25007	99	2006	2	18	286594	17305	16994	16584	18803	18874	18262	19341	19217	19175	19193	18971	18969	12690	11627	12300	11752	9426	7111	0
25007	99	2007	1	18	273361	17813	18150	17022	18687	19148	18301	19484	20035	19356	18608	18524	18727	13564	9765	9352	7932	5649	3244	0
25007	99	2007	2	18	286993	17140	17313	16332	18243	19192	18052	18910	19368	19193	19008	18900	19162	14176	11098	12082	11738	9491	7595	0
25008	99	1983	1	18	165097	11296	12278	13568	13904	12214	11233	8132	8918	10933	11398	11725	6298	9161	8932	7246	4439	2166	1256	0
25008	99	1983	2	18	173213	10984	11660	12658	12724	11371	11018	8323	9151	10988	11720	11908	6270	10146	10251	9363	7004	4534	3140	0
25008	99	1984	1	18	165094	10956	12222	13382	13957	12202	11505	8702	8527	10540	11293	11622	7486	8304	8852	7332	4728	2199	1285	0
25008	99	1984	2	18	173319	10647	11566	12597	12632	11390	11362	8836	8724	10682	11624	11838	7531	9176	10262	9384	7170	4754	3144	0
25008	99	1985	1	18	165208	10661	12164	13336	13804	12229	11504	9483	8248	10140	11260	11450	8850	7339	8796	7340	4998	2282	1324	0
25008	99	1985	2	18	173447	10214	11590	12483	12474	11463	11394	9534	8496	10344	11574	11739	8972	7986	10294	9319	7392	4976	3203	0
25008	99	1986	1	18	165276	10376	12112	13232	13722	12211	11435	10227	8119	9712	11234	11290	10006	6474	8794	7356	5222	2408	1346	0
25008	99	1986	2	18	173518	9855	11644	12256	12346	11473	11354	10216	8450	9984	11378	11716	10268	6908	10286	9328	7637	5091	3328	0
25008	99	1987	1	18	165277	10121	12042	12964	13776	12104	11382	10954	8106	9336	11110	11222	10906	5814	8682	7464	5370	2556	1368	0
25008	99	1987	2	18	173592	9622	11604	12022	12255	11414	11352	10874	8442	9662	11138	11737	11354	6032	10158	9434	7866	5116	3510	0
25008	99	1988	1	18	165366	10088	11816	12768	13692	12001	11402	11646	8288	8942	10828	11146	11298	6025	8268	7538	5478	2744	1398	0
25008	99	1988	2	18	173764	9550	11457	11854	12192	11300	11368	11528	8589	9232	10931	11682	11804	6132	9742	9507	8004	5216	3676	0
25008	99	1989	1	18	165499	10181	11462	12696	13566	11919	11386	12042	8856	8538	10474	11052	11212	7196	7499	7486	5574	2928	1432	0
25008	99	1989	2	18	173900	9649	11110	11754	12160	11111	11416	11923	9072	8774	10632	11599	11737	7376	8811	9517	8048	5396	3815	0
25008	99	1990	1	18	165650	10228	11200	12578	13264	11732	11562	11957	9595	8318	10138	11080	11134	8513	6646	7478	5604	3122	1501	0
25008	99	1990	2	18	174357	9752	10685	11685	11870	10987	11512	11892	9768	8607	10379	11606	11703	8868	7712	9636	8082	5607	4006	0
25008	99	1991	1	18	165887	10217	10970	12471	12910	11670	11756	11768	10309	8278	9778	11117	11072	9635	5898	7518	5650	3292	1578	0
25008	99	1991	2	18	174941	9774	10357	11667	11498	10942	11600	11786	10468	8650	10112	11478	11757	10230	6736	9720	8187	5814	4165	0
25008	99	1992	1	18	166198	10236	10714	12415	12704	11770	11717	11746	11036	8292	9422	10990	11006	10514	5336	7452	5784	3414	1650	0
25008	99	1992	2	18	175267	9728	10122	11692	11336	10862	11632	11794	11134	8662	9800	11256	11788	11321	5916	9612	8326	6015	4271	0
25008	99	1993	1	18	166203	10184	10652	12170	12550	11715	11650	11760	11712	8478	9036	10678	10922	10889	5566	7104	5888	3506	1743	0
25008	99	1993	2	18	175299	9584	10026	11582	11228	10786	11590	11782	11778	8808	9361	11046	11729	11760	6046	9208	8418	6146	4421	0
25008	99	1994	1	18	166193	10021	10718	11806	12516	11632	11602	11735	12078	9062	8636	10302	10824	10818	6676	6431	5898	3594	1844	0
25008	99	1994	2	18	175338	9398	10100	11276	11198	10750	11460	11808	12160	9306	8891	10750	11644	11698	7284	8320	8457	6214	4624	0
25008	99	1995	1	18	166406	9864	10724	11496	12528	11682	11456	11709	12164	9864	8353	9912	10808	10683	7916	5683	5940	3658	1966	0
25008	99	1995	2	18	175509	9177	10200	10876	11320	10672	11279	11868	12206	10010	8641	10426	11610	11610	8692	7244	8534	6254	4890	0
25008	99	1996	1	18	166614	9794	10658	11200	12535	11697	11368	11636	12168	10642	8229	9486	10801	10558	8964	5026	6026	3738	2088	0
25008	99	1996	2	18	175608	9063	10200	10550	11444	10504	11120	11874	12175	10704	8576	10066	11428	11595	9950	6275	8581	6355	5148	0
25008	99	1997	1	18	166864	9706	10646	10936	12507	11610	11388	11488	12178	11407	8220	9124	10695	10524	9780	4547	6042	3872	2194	0
25008	99	1997	2	18	175847	9118	10120	10348	11468	10354	10996	11834	12182	11379	8545	9753	11196	11632	10992	5512	8532	6516	5370	0
25008	99	1998	1	18	166634	8893	9899	10483	11023	9109	9979	11288	11774	12018	12400	10634	8151	9305	9958	8923	6584	2915	3298	0
25008	99	1998	2	18	176454	8445	9371	9839	10198	8063	9959	11312	12010	12433	12529	10800	8716	10106	11116	10823	8658	4584	7492	0
25008	99	1999	1	18	167380	8996	9745	10499	11034	9027	9827	11047	11928	11960	12407	11432	8235	9056	9932	8955	7282	2636	3382	0
25008	99	1999	2	18	177282	8517	9212	9886	10254	7935	9862	11106	12039	12480	12566	11578	8775	9856	10984	10929	9594	4122	7587	0
25008	99	2000	1	18	168712	9209	9668	10529	11010	9214	9592	10829	11962	12043	12456	12262	8501	8806	9837	9004	7611	2865	3314	0
25008	99	2000	2	18	178664	8715	9126	9897	10210	8160	9544	11019	12110	12524	12636	12403	8968	9555	10849	11007	10052	4347	7542	0
25008	99	2001	1	18	170354	9436	9671	10654	10830	9506	9296	10705	11977	12216	12462	12742	9209	8569	9710	9047	7635	3601	3088	0
25008	99	2001	2	18	180375	8974	9129	9946	9966	8611	9111	11003	12199	12555	12741	12919	9578	9210	10650	11082	10119	5404	7178	0
25008	99	2002	1	18	172094	9612	9725	10742	10645	9795	9052	10619	12080	12316	12479	12867	10197	8440	9498	9211	7656	4307	2853	0
25008	99	2002	2	18	182229	9167	9168	10047	9720	9103	8658	11022	12240	12615	12882	13038	10471	9019	10492	11129	10203	6556	6699	0
25008	99	2003	1	18	173869	9820	9825	10722	10672	9919	8889	10525	12116	12439	12492	12926	11119	8485	9277	9391	7662	4925	2665	0
25008	99	2003	2	18	184043	9339	9269	10085	9657	9389	8350	11035	12177	12699	13022	13098	11333	9049	10291	11065	10334	7553	6298	0
25008	99	2004	1	18	175409	10046	9969	10621	10789	9881	8826	10387	11941	12618	12491	12977	11970	8609	9112	9465	7688	5445	2574	0
25008	99	2004	2	18	185573	9504	9385	9975	9775	9375	8347	10897	12048	12786	13128	13141	12150	9137	10067	10981	10471	8366	6040	0
25008	99	2005	1	18	176444	10123	10191	10480	10892	9788	8925	10131	11697	12635	12533	12992	12787	8862	8853	9383	7740	5662	2770	0
25008	99	2005	2	18	186611	9543	9584	9825	9920	9099	8627	10553	11955	12838	13134	13166	12966	9303	9742	10817	10530	8742	6267	0
25008	99	2006	1	18	177263	10092	10414	10364	10999	9654	9139	9776	11509	12600	12662	12948	13206	9533	8567	9201	7778	5678	3143	0
25008	99	2006	2	18	187455	9499	9832	9698	10056	8762	9039	10023	11887	12887	13104	13224	13432	9869	9345	10573	10532	8791	6902	0
25008	99	2007	1	18	178054	10081	10577	10318	10988	9551	9339	9474	11342	12647	12707	12902	13251	10477	8388	8955	7905	5685	3467	0
25008	99	2007	2	18	188232	9476	10001	9613	10135	8542	9423	9449	11832	12875	13085	13306	13468	10732	9105	10354	10507	8841	7488	0
27603	99	1970	1	18	532504	42554	51264	48523	43773	33169	34735	44696	37031	36402	32072	20094	27974	28184	24216	14472	7484	3948	1913	0
27603	99	1970	2	18	587238	40712	48856	46481	42174	32421	34432	44341	35346	37879	42889	26707	38869	38676	31821	22524	13645	6623	2842	0
27603	99	1971	1	18	534627	39340	50180	49951	44184	37673	31475	44666	38408	37613	32263	22556	25401	27293	24636	15509	7647	3949	1883	0
27603	99	1971	2	18	587507	37765	48087	47470	42721	36074	30473	43708	36799	37245	42094	30247	35500	38564	32603	23757	14381	6983	3036	0
27603	99	1972	1	18	534076	36092	48819	50849	44910	40330	30223	43081	39998	37732	32659	25258	22876	26717	24489	16286	7951	3892	1914	0
27603	99	1972	2	18	586607	34885	46945	48024	43432	38495	28576	42025	38536	36656	40870	34030	32161	38377	33274	24773	15103	7255	3190	0
27603	99	1973	1	18	531473	32622	47056	51236	45754	41569	30693	40740	41512	37035	33357	28038	20434	26181	24162	16952	8298	3902	1932	0
27603	99	1973	2	18	583991	31626	45333	48324	43965	39789	28549	39629	40396	35600	39560	37896	28614	38109	34115	25654	15879	7582	3371	0
27603	99	1974	1	18	527281	29564	44784	51112	46654	41360	31887	38100	42916	36366	34368	29998	18787	25620	23629	17566	8715	3925	1930	0
27603	99	1974	2	18	580661	28566	43198	48539	44530	39932	29467	37017	42215	34898	38250	40891	26140	37526	34884	26536	16562	7980	3530	0
27603	99	1975	1	18	522643	27354	42073	50517	47658	40745	34018	34451	43684	36370	35572	30607	18983	24476	22982	18055	9234	3909	1955	0
27603	99	1975	2	18	577235	26382	40401	48391	45369	39720	31546	33497	43324	35184	37257	41797	26297	36085	35308	27328	17248	8437	3664	0
27603	99	1976	1	18	518749	25797	39060	49623	48932	40845	36420	30600	43280	37252	36367	30749	20951	22589	22392	18176	9811	3945	1960	0
27603	99	1976	2	18	574067	24732	37500	47753	46371	39838	34186	29843	43041	36353	36622	41043	29122	33598	35258	27993	18102	8843	3869	0
27603	99	1977	1	18	514615	24802	35833	48335	49799	41347	38027	28606	41333	38701	36393	31069	23477	20396	22004	18086	10349	4091	1967	0
27603	99	1977	2	18	570836	23539	34611	46602	46995	40273	36134	27857	41335	38059	36013	39867	32806	30458	35175	28658	18982	9311	4161	0
27603	99	1978	1	18	509624	24312	32344	46575	50174	41973	38593	28539	38656	40072	35638	31755	26081	18197	21735	17913	10762	4267	2038	0
27603	99	1978	2	18	567174	23102	31343	44985	47378	40715	37155	27679	39046	39859	35000	38605	36548	27154	35029	29421	19798	9908	4449	0
27603	99	1979	1	18	506419	24113	29307	44427	50288	43238	38563	29771	36041	41414	34985	32784	28001	16757	21424	17607	11141	4471	2087	0
27603	99	1979	2	18	563931	23144	28314	42914	47609	41418	37421	28589	36539	41596	34338	37327	39429	24835	34574	30117	20577	10456	4734	0
27603	99	1980	1	18	505984	24416	27208	41918	50123	44965	38714	32298	32878	42268	35165	33996	28672	17095	20588	17283	11539	4775	2083	0
27603	99	1980	2	18	561825	23594	26192	40252	47470	42478	37475	30684	33079	42753	34632	36400	40390	25024	33367	30608	21294	11040	5093	0
27603	99	1981	1	18	504892	25025	25605	39007	49299	46473	39450	35059	29449	41932	36200	34801	28778	18950	19054	16908	11732	5088	2082	0
27603	99	1981	2	18	559769	24129	24567	37378	46958	43562	37863	33289	29427	42561	35829	35839	39707	27741	31140	30691	21925	11722	5441	0
27603	99	1982	1	18	503000	25449	24599	35872	47993	47453	40286	37080	27824	40199	37732	34905	29106	21297	17248	16697	11764	5374	2122	0
27603	99	1982	2	18	557483	24466	23415	34532	45988	44360	38551	35307	27508	40881	37604	35291	38543	31284	28275	30731	22570	12370	5807	0
27603	99	1983	1	18	500068	25630	24165	32423	46431	48225	41122	37925	28040	37801	39087	34257	29802	23629	15457	16598	11678	5597	2201	0
27603	99	1983	2	18	554183	24569	23020	31329	44570	44983	39159	36449	27375	38577	39373	34312	37332	34842	25211	30743	23214	12936	6189	0
27603	99	1984	1	18	499148	25783	23989	29393	44527	48991	42694	38073	29335	35457	40399	33766	30878	25313	14330	16551	11523	5842	2304	0
27603	99	1984	2	18	552446	24515	23123	28330	42728	45866	40015	36917	28279	36107	41113	33744	36250	37620	23118	30512	23912	13640	6657	0
27603	99	1985	1	18	498071	25717	24209	27158	41980	49006	44270	38082	31712	32237	41146	33916	32077	25905	14684	16023	11417	6084	2448	0
27603	99	1985	2	18	550241	24254	23520	26141	40041	46152	41135	37036	30276	32645	42186	34076	35408	38549	23320	29486	24498	14309	7209	0
27603	99	1986	1	18	496449	25641	24793	25526	39023	48302	45579	38564	34361	28760	40779	34851	32858	26049	16367	14882	11338	6187	2589	0
27603	99	1986	2	18	547402	24184	24028	24473	37130	45576	42216	37323	32822	29035	41927	35261	34871	37974	25854	27487	24691	14836	7714	0
27603	99	1987	1	18	505979	25802	25111	24401	36276	46297	46022	40933	39330	28452	41693	37348	33926	27146	18551	14045	11622	6339	2685	0
27603	99	1987	2	18	549681	23999	24382	23041	34776	44477	43085	38750	36429	27566	40925	37049	34770	37408	28951	25460	24943	15488	8182	0
27603	99	1988	1	18	505620	26102	25644	24241	32679	45003	46497	41793	40370	29298	39123	39197	33293	27930	20914	12517	11670	6480	2869	0
27603	99	1988	2	18	547975	24386	24488	22933	31386	43069	43696	39395	37705	27845	38596	39061	33735	36102	32835	22473	25214	16238	8818	0
27603	99	1989	1	18	508085	26814	26245	24448	29905	43999	47199	43155	40583	30981	36786	40743	32879	28970	22458	11664	11713	6518	3025	0
27603	99	1989	2	18	548876	25208	24797	23310	28626	41914	44412	40385	38203	29040	36229	40835	33185	35011	35571	20664	25152	16875	9459	0
27603	99	1990	1	18	516419	27971	26906	25265	28241	43303	48298	45088	41061	34075	33883	41947	33382	30377	23217	12078	11510	6646	3171	0
27603	99	1990	2	18	553857	26328	25144	24225	26858	40657	45333	41913	38654	31576	33100	42180	33705	34411	36685	21017	24542	17411	10118	0
27603	99	1991	1	18	519158	28638	27153	26081	26780	41527	48367	46337	41546	37204	30331	41834	34470	31154	23484	13529	10732	6734	3257	0
27603	99	1991	2	18	555511	26933	25337	25026	25420	38864	45532	43041	39111	34532	29598	42113	34967	33992	36210	23450	22977	17668	10740	0
27603	99	1992	1	18	522387	28958	27613	26860	25976	39196	48273	47460	42471	39660	28703	40465	36109	31305	23982	15356	9820	6787	3393	0
27603	99	1992	2	18	557299	27228	25834	25707	24550	36879	45269	44039	39843	36933	27827	40613	36773	33590	35316	26607	20927	17974	11390	0
27603	99	1993	1	18	525787	29039	28305	27597	25972	36241	47906	48310	43522	41024	29269	38378	37844	30987	24817	17188	8938	6891	3559	0
27603	99	1993	2	18	558798	27296	26529	26280	24550	34230	44578	44932	40675	38415	28034	38478	38689	32880	34347	29861	18754	18251	12019	0
27603	99	1994	1	18	525150	28542	28894	28086	26094	32975	46450	48306	44435	41114	30802	36027	39351	30712	25778	18484	8448	7003	3649	0
27603	99	1994	2	18	558519	26901	27186	26492	24906	31427	43307	45470	41549	38912	29244	36111	40500	32402	33386	32410	17315	18352	12649	0
27603	99	1995	1	18	525207	27689	29595	28351	26560	30565	44583	48128	45370	41085	33484	32942	40196	31158	26860	19083	8876	6903	3779	0
27603	99	1995	2	18	558478	26232	27884	26489	25563	29312	41506	45752	42593	39135	31627	32827	41677	32805	32725	33374	17729	17937	13311	0
27603	99	1996	1	18	525201	26760	30115	28508	27335	28850	42213	47842	46242	41482	36526	29487	40119	32283	27599	19423	9995	6504	3918	0
27603	99	1996	2	18	558272	25559	28287	26651	26322	27729	39442	45655	43612	39565	34564	29302	41594	34072	32331	33019	19902	16769	13897	0
27603	99	1997	1	18	525009	26058	30145	28749	28020	27773	39353	47231	46920	42173	38928	27859	38858	33815	27802	19903	11381	5983	4058	0
27603	99	1997	2	18	557625	25029	28247	26919	26916	26748	37119	45069	44419	40161	36916	27549	40047	35854	31940	32260	22619	15279	14534	0
27603	99	1998	1	18	522048	25243	29718	28989	28438	27301	35788	45876	46978	42753	40127	28294	36703	35295	27485	20570	12779	5452	4259	0
27603	99	1998	2	18	554963	24292	27900	27228	27168	26422	34205	43875	44907	40717	38259	27724	37777	37698	31164	31402	25347	13733	15145	0
27603	99	1999	1	18	519758	24476	29027	29413	28821	27241	32536	44187	46765	43617	40311	29853	34482	36761	27348	21450	13796	5231	4443	0
27603	99	1999	2	18	552840	23637	27339	27689	27211	26627	31488	42400	45252	41466	38724	28917	35438	39509	30687	30589	27505	12809	15553	0
27603	99	2000	1	18	518616	23937	27989	29960	28898	27632	30253	42295	46556	44520	40230	32519	31488	37652	27862	22401	14347	5583	4494	0
27603	99	2000	2	18	551070	23113	26497	28203	27105	27185	29378	40522	45331	42430	38869	31271	32187	40622	31129	29979	28384	13309	15556	0
27603	99	2001	1	18	517676	23278	26944	30325	28873	28444	28658	40000	46231	45285	40601	35562	28171	37647	29011	23088	14757	6404	4397	0
27603	99	2001	2	18	549579	22413	25703	28506	27152	27851	27774	38429	45074	43430	39235	34227	28724	40516	32456	29657	28198	15108	15126	0
27603	99	2002	1	18	517134	22396	26255	30260	29108	29270	27881	37488	45641	45925	41308	37921	26639	36429	30472	23365	15171	7357	4248	0
27603	99	2002	2	18	548254	21536	25194	28478	27409	28502	26884	36218	44540	44216	39845	36549	27030	38987	34225	29291	27607	17245	14498	0
27603	99	2003	1	18	516333	21556	25543	29913	29507	29889	27808	34657	44723	46370	42110	39226	27151	34446	31952	23289	15779	8287	4127	0
27603	99	2003	2	18	546738	20751	24613	28212	27794	28960	26788	33707	43646	44827	40579	37930	27261	36842	36094	28616	26966	19383	13769	0
27603	99	2004	1	18	514566	20890	24830	29282	29892	30290	27933	31891	43373	46320	43045	39395	28694	32333	33332	23296	16575	9016	4179	0
27603	99	2004	2	18	544289	20043	23997	27663	28275	28972	27075	31143	42233	45217	41355	38385	28442	34511	37879	28251	26336	21038	13474	0
27603	99	2005	1	18	511823	20321	24256	28248	30320	30199	28245	29708	41490	45885	43821	39181	31254	29477	34183	23865	17437	9473	4460	0
27603	99	2005	2	18	541177	19347	23474	26841	28792	28680	27504	28991	40208	45245	42242	38467	30795	31278	38971	28731	25946	21727	13938	0
27603	99	2006	1	18	508871	19848	23483	27183	30610	29857	28849	28148	39117	45330	44491	39452	34145	26353	34203	24971	18042	9864	4925	0
27603	99	2006	2	18	537906	18712	22768	26027	28995	28484	27944	27360	38016	44899	43143	38807	33709	27859	38857	30038	25757	21667	14864	0
27603	99	2007	1	18	505686	19456	22493	26409	30411	29738	29355	27146	36396	44523	44958	40053	36375	24905	33093	26279	18345	10326	5425	0
27603	99	2007	2	18	534281	18220	21800	25375	28823	28339	28270	26259	35702	44195	43850	39392	35939	26156	37375	31761	25552	21352	15921	0
35200	99	1958	1	16	85209	11384	10038	8503	6252	5971	6514	5850	5360	4750	4303	3992	3341	3030	2373	1654	1894	0	0	0
35200	99	1958	2	16	83673	10768	9405	7991	6152	5780	6242	5567	5162	4636	4238	3855	3398	3208	2607	1908	2756	0	0	0
35200	99	1959	1	16	87028	11572	10320	8844	6647	5996	6407	5923	5496	4810	4365	3997	3463	3036	2494	1705	1953	0	0	0
35200	99	1959	2	16	85382	10991	9613	8317	6632	5767	6142	5610	5238	4667	4319	3901	3455	3225	2722	1969	2814	0	0	0
35200	99	1960	1	16	88935	11821	10509	9216	7158	5964	6217	6041	5607	4902	4429	4037	3586	3059	2622	1726	2041	0	0	0
35200	99	1960	2	16	87138	11168	9900	8611	7078	5789	5966	5765	5289	4710	4415	3931	3502	3235	2863	1991	2925	0	0	0
35200	99	1961	1	16	90623	11942	10763	9516	7652	5924	6005	6172	5610	5081	4498	4052	3709	3068	2702	1803	2126	0	0	0
35200	99	1961	2	16	88705	11266	10163	8946	7400	5742	5838	5897	5344	4842	4466	3988	3564	3219	2964	2066	3000	0	0	0
35200	99	1962	1	16	92178	11914	11104	9716	8078	6043	5876	6234	5628	5192	4574	4085	3800	3069	2732	1949	2184	0	0	0
35200	99	1962	2	16	90200	11320	10426	9235	7680	5863	5742	5907	5392	4965	4493	4084	3661	3207	2971	2213	3041	0	0	0
35200	99	1963	1	16	93855	11954	11314	9991	8455	6295	5833	6210	5715	5280	4647	4175	3796	3119	2749	2095	2227	0	0	0
35200	99	1963	2	16	91798	11362	10684	9398	8009	6219	5631	5913	5419	5063	4562	4161	3740	3246	2984	2349	3058	0	0	0
35200	99	1964	1	16	95514	11956	11493	10266	8813	6657	5823	6136	5800	5399	4694	4234	3791	3227	2755	2185	2285	0	0	0
35200	99	1964	2	16	93469	11432	10884	9594	8343	6614	5555	5875	5484	5169	4598	4234	3790	3320	3021	2433	3123	0	0	0
35200	99	1965	1	16	97167	11862	11730	10437	9189	7148	5799	6011	5906	5479	4777	4282	3824	3322	2765	2261	2375	0	0	0
35200	99	1965	2	16	95119	11408	11063	9866	8617	6984	5539	5781	5665	5240	4640	4333	3804	3369	3040	2547	3223	0	0	0
35200	99	1966	1	16	98854	11870	11832	10681	9469	7667	5823	5862	6041	5494	4931	4348	3840	3421	2742	2324	2509	0	0	0
35200	99	1966	2	16	96716	11391	11140	10110	8937	7322	5589	5695	5800	5285	4767	4385	3855	3427	3016	2633	3364	0	0	0
35200	99	1967	1	16	100499	11820	11825	11021	9662	8124	5988	5779	6143	5555	5059	4422	3891	3505	2721	2333	2651	0	0	0
35200	99	1967	2	16	98252	11366	11182	10373	9215	7605	5764	5637	5821	5330	4897	4407	3965	3514	3003	2640	3533	0	0	0
35200	99	1968	1	16	101909	11599	11880	11229	9920	8480	6258	5736	6127	5657	5157	4486	3989	3507	2775	2319	2790	0	0	0
35200	99	1968	2	16	99579	11150	11254	10631	9366	7886	6105	5563	5822	5348	4996	4468	4057	3576	3030	2654	3673	0	0	0
35200	99	1969	1	16	102835	11291	11835	11386	10181	8729	6558	5677	6022	5718	5264	4529	4027	3514	2879	2303	2922	0	0	0
35200	99	1969	2	16	100533	10775	11304	10822	9533	8124	6414	5490	5783	5394	5099	4496	4129	3624	3083	2673	3790	0	0	0
35200	99	1970	1	16	103389	10878	11689	11582	10331	8958	6917	5588	5843	5784	5330	4607	4047	3542	2968	2310	3015	0	0	0
35200	99	1970	2	16	101097	10359	11242	10953	9729	8248	6658	5419	5659	5552	5147	4539	4216	3637	3120	2703	3916	0	0	0
35200	99	1971	1	16	104180	10558	11649	11676	10545	9176	7335	5570	5641	5877	5332	4738	4102	3550	3049	2294	3088	0	0	0
35200	99	1971	2	16	101918	10068	11202	10985	9938	8494	6928	5406	5546	5672	5169	4664	4256	3679	3169	2708	4034	0	0	0
35200	99	1972	1	16	105681	10584	11588	11656	10891	9412	7767	5722	5536	5952	5378	4846	4172	3596	3112	2284	3185	0	0	0
35200	99	1972	2	16	103455	10056	11175	11028	10233	8804	7202	5564	5500	5700	5224	4776	4262	3788	3258	2705	4180	0	0	0
35200	99	1973	1	16	107282	10792	11374	11709	11114	9702	8138	5976	5500	5933	5466	4944	4239	3680	3110	2328	3277	0	0	0
35200	99	1973	2	16	105035	10263	10942	11104	10507	8992	7490	5876	5446	5720	5256	4867	4316	3868	3336	2726	4326	0	0	0
35200	99	1974	1	16	108767	10930	11124	11739	11290	9986	8466	6346	5491	5880	5560	5066	4284	3719	3106	2412	3368	0	0	0
35200	99	1974	2	16	106442	10375	10645	11188	10712	9202	7804	6220	5394	5704	5308	4974	4354	3926	3382	2784	4470	0	0	0
35200	99	1975	1	16	110145	11035	10831	11665	11533	10172	8819	6821	5484	5765	5672	5152	4355	3750	3140	2505	3446	0	0	0
35200	99	1975	2	16	107834	10430	10358	11202	10910	9487	8087	6567	5359	5611	5482	5045	4400	4017	3392	2837	4650	0	0	0
35200	99	1976	1	16	111162	11071	10545	11638	11638	10362	9022	7264	5506	5570	5778	5163	4503	3801	3169	2602	3530	0	0	0
35200	99	1976	2	16	108971	10463	10057	11190	10966	9704	8366	6867	5369	5516	5617	5093	4522	4075	3440	2887	4839	0	0	0
35200	99	1977	1	16	111961	10847	10495	11546	11586	10625	9119	7631	5638	5443	5835	5209	4622	3860	3222	2653	3630	0	0	0
35200	99	1977	2	16	109862	10273	9955	11134	10924	9911	8565	7110	5515	5441	5647	5141	4648	4104	3550	2956	4988	0	0	0
35200	99	1978	1	16	112790	10530	10622	11293	11611	10762	9326	7924	5866	5394	5804	5304	4710	3920	3312	2649	3763	0	0	0
35200	99	1978	2	16	110797	10031	10076	10880	10952	10124	8670	7357	5817	5358	5650	5159	4756	4160	3630	3024	5153	0	0	0
35200	99	1979	1	16	113848	10483	10714	11021	11605	10883	9554	8196	6199	5353	5729	5385	4826	3965	3352	2665	3918	0	0	0
35200	99	1979	2	16	111901	10044	10119	10558	11045	10284	8808	7617	6135	5296	5617	5207	4862	4189	3689	3078	5353	0	0	0
35200	99	1980	1	16	115013	10659	10773	10714	11502	11078	9666	8501	6642	5331	5592	5481	4916	4060	3380	2709	4009	0	0	0
35200	99	1980	2	16	113127	10203	10176	10238	11048	10410	9042	7844	6450	5259	5518	5376	4922	4234	3778	3092	5537	0	0	0
35200	99	1981	1	16	116316	10817	10845	10461	11490	11186	9877	8761	7102	5380	5419	5593	4939	4210	3426	2728	4082	0	0	0
35200	99	1981	2	16	114487	10300	10298	9956	11078	10470	9307	8142	6756	5279	5426	5519	4968	4357	3825	3137	5669	0	0	0
35200	99	1982	1	16	117907	11038	10741	10480	11455	11233	10224	8996	7507	5537	5320	5669	4988	4327	3473	2755	4164	0	0	0
35200	99	1982	2	16	116090	10456	10204	9923	11099	10599	9593	8451	7034	5432	5377	5559	5020	4479	3848	3232	5784	0	0	0
35200	99	1983	1	16	119352	11246	10504	10653	11264	11340	10425	9289	7878	5786	5286	5643	5072	4419	3517	2820	4210	0	0	0
35200	99	1983	2	16	117689	10668	10016	10109	10895	10767	9872	8644	7333	5742	5312	5573	5035	4589	3907	3302	5925	0	0	0
35200	99	1984	1	16	120487	11209	10475	10767	11018	11348	10571	9552	8221	6119	5256	5571	5148	4531	3556	2850	4295	0	0	0
35200	99	1984	2	16	119011	10667	10060	10188	10596	10889	10091	8835	7626	6081	5252	5553	5095	4705	3938	3361	6074	0	0	0
35200	99	1985	1	16	121365	10873	10637	10843	10729	11249	10758	9682	8553	6566	5239	5456	5257	4619	3646	2860	4398	0	0	0
35200	99	1985	2	16	120038	10422	10223	10247	10299	10896	10269	9061	7869	6420	5217	5466	5283	4764	3990	3443	6169	0	0	0
35200	99	1986	1	16	122200	10500	10768	10914	10476	11225	10826	9851	8803	7042	5288	5292	5383	4644	3809	2894	4485	0	0	0
35200	99	1986	2	16	121009	10172	10309	10342	10032	10896	10317	9273	8183	6744	5237	5369	5431	4807	4117	3490	6290	0	0	0
35200	99	1987	1	16	123543	10365	10978	10789	10467	11212	10853	10154	9016	7458	5448	5195	5458	4708	3946	2940	4556	0	0	0
35200	99	1987	2	16	122419	10046	10437	10230	10020	10962	10413	9543	8499	7020	5390	5299	5471	4864	4244	3519	6462	0	0	0
35200	99	1988	1	16	125523	10514	11214	10546	10670	11168	11053	10411	9326	7843	5726	5171	5438	4810	4035	2999	4599	0	0	0
35200	99	1988	2	16	124362	10062	10633	10049	10258	10947	10653	9878	8716	7324	5721	5234	5478	4887	4359	3579	6584	0	0	0
35200	99	1989	1	16	126946	10713	11160	10514	10788	10961	11127	10570	9595	8174	6068	5154	5386	4891	4138	3061	4646	0	0	0
35200	99	1989	2	16	125800	10218	10616	10087	10330	10702	10786	10104	8907	7625	6071	5180	5457	4946	4471	3608	6692	0	0	0
35200	99	1990	1	16	127895	10991	10814	10667	10848	10618	10996	10726	9709	8495	6508	5151	5275	5003	4221	3154	4719	0	0	0
35200	99	1990	2	16	126893	10488	10365	10245	10350	10336	10795	10254	9139	7870	6397	5154	5363	5119	4522	3665	6831	0	0	0
35200	99	1991	1	16	129394	11425	10476	10806	10932	10421	11035	10867	9907	8763	6990	5210	5107	5126	4236	3306	4787	0	0	0
35200	99	1991	2	16	128571	10796	10164	10367	10490	10133	10894	10371	9408	8200	6712	5182	5260	5261	4555	3799	6979	0	0	0
35200	99	1992	1	16	130945	11755	10354	11034	10803	10419	11038	10875	10190	8943	7387	5364	5015	5190	4285	3438	4855	0	0	0
35200	99	1992	2	16	130158	11095	10039	10495	10390	10125	10939	10461	9658	8498	6985	5330	5204	5298	4608	3917	7116	0	0	0
35200	99	1993	1	16	132308	11844	10485	11250	10537	10539	10845	10917	10325	9197	7715	5600	5001	5164	4396	3519	4974	0	0	0
35200	99	1993	2	16	131475	11288	10018	10655	10169	10244	10727	10545	9910	8669	7272	5623	5140	5305	4642	4023	7245	0	0	0
35200	99	1994	1	16	133407	11811	10693	11188	10518	10601	10559	10910	10414	9464	8014	5933	4996	5117	4505	3596	5088	0	0	0
35200	99	1994	2	16	132599	11274	10149	10609	10181	10255	10440	10623	10110	8877	7565	5947	5084	5279	4707	4132	7367	0	0	0
35200	99	1995	1	16	134038	11662	10989	10855	10692	10589	10159	10778	10567	9558	8325	6364	4987	5022	4620	3669	5202	0	0	0
35200	99	1995	2	16	133342	11057	10389	10345	10325	10247	10098	10619	10242	9123	7804	6278	5061	5187	4891	4178	7498	0	0	0
35200	99	1996	1	16	134779	11453	11379	10470	10818	10666	9843	10709	10631	9706	8580	6835	5033	4876	4735	3703	5342	0	0	0
35200	99	1996	2	16	134148	10834	10670	10106	10414	10349	9766	10630	10288	9338	8104	6588	5075	5108	5021	4214	7643	0	0	0
35200	99	1997	1	16	135779	11275	11612	10233	11035	10632	9865	10566	10597	10012	8746	7221	5211	4768	4794	3778	5434	0	0	0
35200	99	1997	2	16	135136	10690	10954	9853	10522	10231	9722	10557	10340	9560	8406	6878	5202	5043	5096	4294	7788	0	0	0
35200	99	1998	1	16	137092	10981	11638	10322	11327	10333	10197	10394	10654	10176	9020	7562	5496	4785	4770	3878	5559	0	0	0
35200	99	1998	2	16	136702	10560	11078	9876	10759	10006	9952	10448	10477	9791	8600	7239	5471	5004	5088	4333	8020	0	0	0
35200	99	1999	1	16	138783	10916	11629	10602	11165	10492	10469	10231	10755	10358	9343	7930	5760	4775	4715	3926	5717	0	0	0
35200	99	1999	2	16	138401	10448	11216	10009	10697	10264	10094	10234	10645	10074	8821	7470	5818	4970	5065	4383	8193	0	0	0
35200	99	2000	1	16	140718	10915	11579	10969	10833	10897	10642	10209	10685	10647	9458	8234	6218	4773	4696	4084	5879	0	0	0
35200	99	2000	2	16	140436	10516	11091	10430	10434	10668	10353	10098	10740	10262	9112	7749	6215	4886	5019	4533	8330	0	0	0
35200	99	2001	1	16	142757	10854	11453	11476	10635	11072	10893	10226	10730	10803	9701	8545	6663	4842	4525	4238	6101	0	0	0
35200	99	2001	2	16	142297	10462	10934	10803	10299	10883	10680	9917	10794	10436	9360	8118	6505	4921	4898	4735	8552	0	0	0
35200	99	2002	1	16	143860	10684	11391	11743	10390	11230	10815	10182	10782	10727	10061	8696	7067	5019	4485	4282	6306	0	0	0
35200	99	2002	2	16	143699	10420	10896	11100	10092	10999	10555	9928	10833	10547	9641	8409	6804	5072	4837	4768	8798	0	0	0
35200	99	2003	1	16	144713	10661	11113	11779	10504	11353	10438	10353	10625	10761	10196	8934	7392	5282	4511	4279	6532	0	0	0
35200	99	2003	2	16	144559	10281	10685	11254	10123	10982	10178	10103	10723	10639	9882	8592	7148	5356	4810	4740	9063	0	0	0
35200	99	2004	1	16	146697	10679	10993	11798	10795	11196	10509	10597	10524	10964	10426	9334	7807	5569	4537	4249	6720	0	0	0
35200	99	2004	2	16	145890	10320	10517	11382	10255	10836	10357	10169	10425	10812	10134	8828	7367	5705	4757	4744	9282	0	0	0
35200	99	2005	1	16	148449	10635	10965	11747	11176	10924	10839	10731	10430	10931	10730	9448	8138	6023	4534	4237	6961	0	0	0
35200	99	2005	2	16	147415	10300	10521	11200	10623	10575	10600	10304	10241	10892	10302	9105	7677	6094	4714	4701	9566	0	0	0
35200	99	2006	1	16	154287	10814	10878	11616	11709	11062	11578	11557	10945	11474	11521	10073	8626	6471	4586	4129	7248	0	0	0
35200	99	2006	2	16	150047	10521	10468	11070	11018	10639	10975	10675	10078	11006	10500	9373	8042	6386	4761	4608	9927	0	0	0
35200	99	2007	1	16	158866	11082	10730	11582	11992	11239	12350	12095	11289	11947	11788	10666	8898	6904	4757	4093	7454	0	0	0
35200	99	2007	2	16	152530	10602	10494	11041	11328	10744	11357	10741	10160	11102	10662	9670	8348	6657	4898	4561	10165	0	0	0
35604	99	1978	1	16	4236957	436422	426330	416384	400349	511126	424549	353422	339424	278280	235427	159061	99888	66856	42954	31564	14921	0	0	0
35604	99	1978	2	16	3211955	408811	405519	383152	319382	330751	293051	249533	240096	168551	121978	87723	64060	56146	37201	28048	17953	0	0	0
35604	99	1979	1	16	4384415	454414	441638	433819	416780	526998	433452	359102	351314	287991	246087	165625	103479	69345	44512	34153	15706	0	0	0
35604	99	1979	2	16	3348772	425667	421000	399553	335423	342751	302309	257726	254616	176802	128147	91484	66841	58973	38794	29994	18692	0	0	0
35604	99	1980	1	16	4537378	473147	457496	451984	433884	543363	442542	364874	363621	298040	257228	172459	107199	71928	46127	36954	16532	0	0	0
35604	99	1980	2	16	3491627	443218	437072	416655	352269	355187	311858	266189	270014	185456	134627	95406	69742	61942	40455	32075	19462	0	0	0
35604	99	1981	1	16	4696073	492653	473924	470910	451691	560237	451823	370738	376360	308441	268875	179575	111053	74606	47800	39985	17402	0	0	0
35604	99	1981	2	16	3640805	461492	453758	434490	369962	368074	321710	274929	286344	194534	141436	99496	72769	65061	42187	34300	20263	0	0	0
35604	99	1982	1	16	4860718	512962	490941	490628	470229	577634	461298	376696	389544	319204	281048	186986	115046	77385	49534	43265	18318	0	0	0
35604	99	1982	2	16	3796590	480520	471080	453087	388544	381429	331873	283956	303660	204056	148588	103761	75928	68337	43994	36680	21097	0	0	0
35604	99	1983	1	16	4845001	500539	487345	484903	467621	574008	467566	385269	388994	318009	275828	186938	116604	79519	50523	41665	19670	0	0	0
35604	99	1983	2	16	3789027	468413	465941	447065	384019	384707	339623	288408	299683	203691	150192	106300	78049	69614	44651	36022	22649	0	0	0
35604	99	1984	1	16	4914005	498383	492385	489176	474474	579194	478863	397192	395189	322298	276765	190709	120289	83220	52459	41738	21671	0	0	0
35604	99	1984	2	16	3862549	465930	469572	450465	388963	394990	353001	297699	304569	208243	155605	111211	81952	72679	46277	36582	24811	0	0	0
35604	99	1985	1	16	4984694	496235	497476	493487	481427	584426	490433	409483	401484	326646	277705	194555	124091	87093	54468	41810	23875	0	0	0
35604	99	1985	2	16	3938511	463459	473231	453891	393970	405548	366907	307290	309535	212897	161213	116348	86050	75878	47964	37151	27179	0	0	0
35604	99	1986	1	16	5057134	494097	502620	497835	488482	589706	502283	422154	407878	331052	278649	198478	128013	91146	56555	41883	26303	0	0	0
35604	99	1986	2	16	4017007	461002	476918	457343	399041	416388	381360	317190	314582	217655	167023	121723	90353	79218	49711	37728	29772	0	0	0
35604	99	1987	1	16	5131391	491969	507818	502222	495640	595033	514419	435218	414375	335518	279595	202481	132059	95388	58722	41955	28979	0	0	0
35604	99	1987	2	16	4098146	458558	480635	460821	404178	427517	396382	327409	319711	222519	173042	127347	94871	82705	51522	38315	32614	0	0	0
35604	99	1988	1	16	5207523	489849	513069	506647	502904	600408	526848	448686	420974	340043	280545	206564	136232	99828	60971	42028	31927	0	0	0
35604	99	1988	2	16	4182031	456126	484380	464325	409380	438945	411996	337957	324924	227492	179278	133230	99615	86346	53400	38911	35726	0	0	0
35604	99	1989	1	16	5285609	487738	518375	511111	510274	605833	539577	462570	427679	344630	281498	210730	140538	104474	63307	42101	35174	0	0	0
35604	99	1989	2	16	4268778	453708	488155	467856	414650	450677	428225	348845	330222	232576	185739	139385	104596	90147	55345	39516	39136	0	0	0
35604	99	1990	1	16	5365721	485637	523735	515615	517751	611306	552614	476885	434491	349279	282454	214980	144979	109336	65733	42174	38752	0	0	0
35604	99	1990	2	16	4358503	451302	491958	471414	419988	462723	445093	360084	335606	237774	192432	145824	109827	94115	57362	40130	42871	0	0	0
35604	99	1991	1	16	5489861	482502	531880	522445	529174	619608	572762	499191	444913	356370	283895	221516	151906	117057	69546	42284	44812	0	0	0
35604	99	1991	2	16	4498957	447718	497720	476802	428123	481399	471650	377625	343847	245789	202928	156045	118167	100397	60525	41070	49152	0	0	0
35604	99	1992	1	16	5592535	491923	542291	532267	538166	631908	583847	508087	452912	363004	289381	225750	154716	118948	70729	42978	45628	0	0	0
35604	99	1992	2	16	4577341	456916	507761	486134	435126	489150	479142	383818	349516	249957	206438	158656	120077	101742	61394	41662	49852	0	0	0
35604	99	1993	1	16	5697137	501529	552905	542273	547311	644453	595146	517142	461056	369761	294974	230065	157578	120869	71933	43684	46458	0	0	0
35604	99	1993	2	16	4657111	466302	518005	495649	442243	497026	486754	390113	355279	254196	210009	161311	122019	103104	62276	42263	50562	0	0	0
35604	99	1994	1	16	5803696	511322	563727	552467	556611	657246	606664	526358	469345	376645	300674	234462	160492	122821	73157	44401	47304	0	0	0
35604	99	1994	2	16	4738288	475882	528455	505349	449477	505028	494486	396511	361137	258507	213642	164010	123991	104486	63171	42873	51283	0	0	0
35604	99	1995	1	16	5912257	521306	574761	562853	566069	670294	618405	535738	477784	383656	306485	238943	163461	124805	74402	45130	48165	0	0	0
35604	99	1995	2	16	4820896	485658	539116	515240	456829	513160	502341	403014	367092	262891	217338	166754	125996	105885	64078	43491	52013	0	0	0
35604	99	1996	1	16	6022854	531485	586011	573434	575688	683601	630373	545285	486374	390798	312408	243510	166485	126821	75668	45871	49042	0	0	0
35604	99	1996	2	16	4904961	495635	549992	525324	464301	521422	510321	409624	373145	267349	221098	169544	128033	107303	64998	44118	52754	0	0	0
35604	99	1997	1	16	6135523	541863	597481	584214	585470	697171	642573	555003	495119	398073	318445	248164	169564	128869	76956	46624	49934	0	0	0
35604	99	1997	2	16	4990513	505817	561088	535606	471896	529818	518428	416342	379297	271883	224922	172381	130103	108740	65932	44755	53505	0	0	0
35604	99	1998	1	16	6278350	488702	538663	585589	641835	744858	671757	563638	498143	411213	334491	263175	176699	134993	94229	59704	60524	0	0	10137
35604	99	1998	2	16	5091648	453077	496285	518427	487390	526545	520206	429462	404042	301059	261505	195998	143435	124606	91853	60986	69022	0	0	7750
35604	99	1999	1	16	6403643	490142	540382	595679	659962	764704	687436	574127	506866	420070	342630	269895	180723	137961	98482	62734	63257	0	0	8593
35604	99	1999	2	16	5189194	454373	496844	525229	496953	534003	528279	438071	414062	310200	271264	202623	147690	128658	97476	64513	72512	0	0	6444
35604	99	2000	1	16	6532303	491587	542108	605942	678601	785078	703482	584811	515742	429118	350966	276786	184838	140995	102927	65917	66120	0	0	7285
35604	99	2000	2	16	5289746	455672	497404	532121	506703	541567	536476	446853	424332	319619	281387	209472	152070	132842	103443	68244	76184	0	0	5357
35604	99	2001	1	16	6664371	493035	543839	616382	697767	805994	719901	595694	524773	438361	359505	283854	189046	144095	107572	69262	69116	0	0	6175
35604	99	2001	2	16	5393349	456975	497964	539104	516645	549238	544801	455811	434856	329324	291888	216552	156581	137162	109776	72190	80028	0	0	4454
35604	99	2002	1	16	6799914	494488	545575	627002	717474	827469	736704	606779	533962	447803	368252	291101	193351	147263	112427	72777	72252	0	0	5235
35604	99	2002	2	16	5500133	458281	498525	546178	526783	557018	553255	464948	445641	339324	302781	223872	161226	141623	116496	76365	84114	0	0	3703
35604	99	2003	1	16	6929960	495934	547325	637799	735936	847833	753041	617940	543286	457107	376693	298032	197554	150375	116429	75555	79121	0	0	0
35604	99	2003	2	16	5592004	459514	498857	553441	536767	564959	561814	467577	455871	348422	312186	230362	165474	145616	121360	79462	90322	0	0	0
35604	99	2004	1	16	7062901	497384	549081	648782	754872	868697	769741	629306	552773	466605	385328	305128	201849	153553	120573	78440	80789	0	0	0
35604	99	2004	2	16	5686012	460751	499190	560801	546941	573014	570506	470221	466336	357765	321882	237039	169835	149722	126427	82684	92898	0	0	0
35604	99	2005	1	16	7196219	498884	550891	659994	774206	890009	786806	640914	562458	476309	394151	312378	206237	156800	124741	81316	80125	0	0	0
35604	99	2005	2	16	5798815	462001	499540	568262	557289	581184	579331	492370	476988	367259	331688	243812	174267	153890	131347	85838	93749	0	0	0
35604	99	2006	1	16	7337737	500298	552609	671319	794220	911979	804259	652668	572246	486196	403196	319831	210720	160111	129309	84544	84232	0	0	0
35604	99	2006	2	16	5880648	463234	499855	575816	567869	589468	588294	475553	487993	377207	342188	250981	178903	158284	137205	89526	98272	0	0	0
35604	99	2007	1	16	7479777	501761	554382	682879	814657	934423	822094	664673	582239	496298	412438	327446	215301	163495	133911	87771	86009	0	0	0
35604	99	2007	2	16	5981404	464480	500189	583474	578632	597872	597396	478242	499195	387321	352817	258256	183617	162747	142934	93157	101075	0	0	0
35606	99	1983	1	16	1758182	165399	189857	192458	179364	184924	169657	142325	122358	104617	87125	68044	52245	41977	23808	18019	16005	0	0	0
35606	99	1983	2	16	1642302	161725	184784	183173	178953	182389	162692	116706	110500	81986	73777	59733	43256	41675	24854	18554	17545	0	0	0
35606	99	1984	1	16	1786383	165720	190078	192926	181827	188874	173471	145508	125893	107161	88568	69651	53488	43192	24738	18601	16687	0	0	0
35606	99	1984	2	16	1668613	161359	185034	184005	181124	186039	166542	119957	113520	84223	75356	61032	44660	42736	25699	19039	18288	0	0	0
35606	99	1985	1	16	1815028	166023	190278	193373	184304	192886	177350	148745	129515	109755	90025	71287	54753	44437	25701	19199	17397	0	0	0
35606	99	1985	2	16	1695345	160972	185261	184818	183298	189736	170461	123283	116608	86511	76959	62353	46102	43819	26569	19534	19061	0	0	0
35606	99	1986	1	16	1844138	166309	190459	193801	186794	196963	181297	152036	133227	112399	91495	72955	56043	45713	26699	19814	18134	0	0	0
[truncated: 4,625 more rows]
